# Supplementary material for: In Vitro Bioactivity of a Recombinant Human Collagen Peptide in a Filler Biomimetic Skin Model
Source: J Cosmet Dermatol. 2025 Dec 12;24(12):e70592. doi: 10.1111/jocd.70592 (PMC12699366; doi:10.1111/jocd.70592)
Supplement: Supplementary file 3 — Data S3: The DEG list with FDR and enrichment tables. [file JOCD-24-e70592-s007.xlsx]

## Sheet: Dermis
symbol	log2FoldChange	pvalue	FDR
-	-0.8765	3.2838e-11	1.1123e-06
GTF2IP1	1.0393	6.7677e-10	1.1462e-05
NCAPD3	0.827	9.9493e-05	0.046809
MICALL2	0.7969	1.7488e-05	0.01519
HMGB1P6	0.74	3.7996e-05	0.026267
SPTSSA	0.7327	8.179e-05	0.041978
-	-0.7301	2.777e-07	0.0011759
PYCR1	0.6358	7.4537e-05	0.040077
DIAPH2	-0.6431	0.00010553	0.048307
DTNA	-0.6545	9.6237e-05	0.046571
RPSAP52	-0.6696	7.1469e-05	0.039047
POU2F2	-0.6764	1.6562e-05	0.014764
ALDOA	-0.6802	8.9774e-07	0.0022236
FGD4	-0.6836	0.00011023	0.049784
USP53	-0.6945	5.7262e-05	0.035267
TBC1D25	-0.7146	7.6049e-05	0.040251
EIF1	-0.7154	1.7414e-07	0.00098313
LRRFIP1	-0.7296	1.5614e-05	0.014295
PPP1R15A	-0.7367	9.5113e-05	0.046571
STC2	-0.7385	4.581e-06	0.0070535
KIZ	-0.7442	6.0907e-05	0.036196
GOLGA8B	-0.75	2.3058e-05	0.017751
NACA3P	-0.7516	9.8733e-06	0.010789
PPP1R18	-0.7524	4.1939e-05	0.028413
CPED1	-0.8238	9.7782e-05	0.046652
DGKI	-0.8248	1.1352e-05	0.011653
ETS1	-0.8291	3.6812e-06	0.0062349
PCBP1	-0.8344	8.78e-06	0.010622
SLC41A2	-0.8469	5.4014e-05	0.033883
AKAP12	-0.8663	2.1943e-06	0.0043723
-	1.5949	1.0542e-05	0.01116
ABL2	-0.8697	2.898e-06	0.0054538
NR1D1	-0.8851	4.161e-06	0.0067119
AMPD3	-0.8895	4.6607e-05	0.029788
-	-0.919	1.4416e-05	0.013754
NUPR1	-0.9175	1.8438e-06	0.0039035
MYADM	-0.9196	2.711e-07	0.0011759
KIAA1522	-0.9276	2.9097e-05	0.020971
PDLIM4	-0.9395	2.6751e-05	0.019699
NDNF	-0.9414	1.4617e-05	0.013754
EDN1	-0.9499	4.5283e-05	0.029498
LINC02392	-1.0051	6.6227e-05	0.03739
SLC43A3	-1.0158	9.1144e-06	0.010646
KHDRBS3	-1.0237	3.7998e-07	0.0014302
ARHGAP45	-1.0237	6.4849e-05	0.03739
DENND3	-1.0578	2.8214e-08	0.00031857
IER3	-1.0623	9.1902e-07	0.0022236
IL24	-1.0623	3.5528e-06	0.0062349
CKS2	-1.064	4.2141e-08	0.00035687
SCAPER	-1.064	1.8198e-05	0.015411
BIRC3	-1.0945	2.4276e-05	0.018274
LINC01588	-1.0972	2.2577e-05	0.017751
GFRA2	-1.1193	9.7762e-06	0.010789
STAT4	-1.1824	5.446e-06	0.007549
ATF3	-1.1854	7.1258e-06	0.0092838
CDKN1C	-1.1988	9.4745e-05	0.046571
PHLDB3	-1.2141	5.0596e-06	0.0074516
IL1RN	-1.2249	1.2134e-07	0.00082208
CGNL1	-1.2594	4.3192e-05	0.028688
LINC02709	-1.2798	8.184e-06	0.010268
CFAP20DC	-1.3283	8.1335e-05	0.041978
ISM2	-1.3451	6.5732e-05	0.03739
BHLHA15	-1.3886	2.2637e-05	0.017751
OXTR	-1.3954	2.0912e-05	0.017277
SYTL3	-1.4527	3.7751e-05	0.026267
CLDN1	-1.4847	5.8205e-07	0.0017924
GRIN2A	-1.5864	4.8108e-07	0.0016296
NACAD	-1.7813	5.5714e-06	0.007549
NUS1P1	-1.8651	1.3521e-05	0.013471
RASEF	-1.9552	0.00010529	0.048307
H19	-2.7872	9.0707e-07	0.0022236
CSF2	-3.465	6.7478e-05	0.037471
RIPOR2	-0.9038	0.00011693	0.052116
ZNF248	0.5505	0.00012516	0.054353
UBE2E1	-0.5713	0.00012843	0.05464
CAPN12	-0.9503	0.00012904	0.05464
GPR153	0.5782	0.0001388	0.055226
SLC39A8	-0.821	0.00013544	0.055226
PAG1	-0.7205	0.00014021	0.055226
ADM	-0.5416	0.00013377	0.055226
GAS2L3	-1.2578	0.00013961	0.055226
NMB	-0.6518	0.00013221	0.055226
BMP7	-1.7164	0.00014276	0.055585
PLA2G4C	-0.8103	0.00014637	0.056341
DUSP16	-0.7191	0.00015467	0.058684
HERPUD1	-0.5725	0.00016558	0.061634
GPC1	0.5912	0.0001704	0.06274
TLR2	-1.2179	0.00017541	0.063212
RHBDD2	0.6586	0.00017491	0.063212
SPOCD1	-0.7199	0.00018313	0.064059
ELOVL7	-1.0691	0.00018344	0.064059
PTGES2	0.8452	0.0001827	0.064059
LEP	-1.0161	0.00018727	0.064731
CNGA3	-1.0981	0.00019174	0.065607
PI3	-1.2421	0.0001945	0.065886
PYGB	0.7889	0.00020189	0.067711
RRAGC	-0.7159	0.00021323	0.068831
SFXN5	0.9169	0.00022348	0.068831
ARID5A	-0.709	0.00021573	0.068831
DNAH11	-0.7915	0.00021639	0.068831
LINC02861	-1.3827	0.00022352	0.068831
OSGIN1	-1.3437	0.00021816	0.068831
CCL3L1	-3.3684	0.0002222	0.068831
-	-1.8907	0.00020902	0.068831
NPC1	-0.6739	0.00021078	0.068831
OPTN	-0.6593	0.00022884	0.069835
ATAD3A	0.8287	0.00024693	0.070498
NIPAL1	-1.4694	0.0002475	0.070498
SLC22A4	-0.7008	0.00024845	0.070498
PIM2	-0.7443	0.00024824	0.070498
SWAP70	-0.6176	0.0002397	0.070498
TANC2	-0.5981	0.00023559	0.070498
SERPINB4	-0.9663	0.00024974	0.070498
PKIG	-0.5544	0.00024953	0.070498
SLCO2A1	-0.8256	0.00025932	0.072598
-	-0.4858	0.00026443	0.072824
SLC25A25-AS1	1.0603	0.00027234	0.074398
NSUN5P1	0.7668	0.00028183	0.076374
FOXQ1	-0.4671	0.0002961	0.078359
GPR173	0.7845	0.00029371	0.078359
ARHGAP22	-0.602	0.00029481	0.078359
AHNAK2	-0.6822	0.00030645	0.080238
MT-RNR1	-0.7662	0.00030793	0.080238
MYO3B	-1.0069	0.00031301	0.080937
CAMK1G	-1.1411	0.0003419	0.085901
CITED2	-0.5668	0.00033744	0.085901
VPS37D	-1.2073	0.00034867	0.085901
-	-1.2022	0.00034257	0.085901
FAM214B	-0.6604	0.00035249	0.085901
DDIT3	-0.9054	0.00035165	0.085901
SBSN	-0.6565	0.00034627	0.085901
TBC1D10A	-1.0174	0.00034674	0.085901
RAB3GAP2	-0.5762	0.00036487	0.086227
LOX	-0.5915	0.00036152	0.086227
HSPA8	0.5125	0.00036618	0.086227
IRX3	-0.7542	0.00035669	0.086227
SETD4	0.6504	0.00036655	0.086227
P3H2	-0.7579	0.00037273	0.08654
FAM110A	-1.1361	0.00037329	0.08654
UBE2D3P1	-0.839	0.00037555	0.08654
TCEAL7	-0.655	0.00039205	0.089731
SYNC	-0.8485	0.00039632	0.0901
FGF5	-0.5506	0.00040513	0.091489
ZCCHC2	-0.6404	0.00040789	0.091502
LSM11	-0.6971	0.00041324	0.092094
RPS20P14	-0.503	0.00043655	0.093295
MYO10	-0.6593	0.00043778	0.093295
DOK3	0.8899	0.00042248	0.093295
ZHX2	-0.719	0.00043491	0.093295
WEE1	-0.5179	0.00043923	0.093295
MCTP2	-0.7474	0.00042798	0.093295
PSTPIP2	-0.6017	0.00044067	0.093295
SLC27A1	-0.5741	0.00042444	0.093295
HS6ST1P1	2.1492	0.0004462	0.093523
AMOTL2	-0.6602	0.00044727	0.093523
CCDC102A	-0.7953	0.00045231	0.093998
-	-0.9597	0.00046321	0.094121
ANO3	-1.3765	0.00046202	0.094121
ATP8B1	-0.6558	0.00046402	0.094121
CLIP3	-0.6591	0.0004597	0.094121
SMIM29	-0.5688	0.0004706	0.094862
NPIPB15	0.9257	0.00047327	0.094862
IGFBP5	-0.6234	0.00048043	0.095729
FENDRR	0.7902	0.00048485	0.096045
-	-1.0154	0.00048907	0.096318
C19orf71	1.146	0.00053031	0.10324
ADAMTS9-AS2	-0.8524	0.00053721	0.10339
PPP6R2	0.4987	0.00053697	0.10339
LINC00926	0.8285	0.00054322	0.10396
SLC25A12	0.6531	0.0005737	0.10404
BDH1	-0.7568	0.00056904	0.10404
VNN3	-0.8519	0.00057355	0.10404
ADAM28	-0.9773	0.00056137	0.10404
PRXL2C	-0.6268	0.00056566	0.10404
SLC3A2	-0.4147	0.00057401	0.10404
TMPO	0.6365	0.00057553	0.10404
ALDH6A1	-0.8019	0.00055601	0.10404
PGAP6	0.5497	0.00057215	0.10404
CALCOCO2	-0.5324	0.00057738	0.10404
SMAD7	-0.5706	0.00057743	0.10404
DDAH2	-0.5965	0.00059578	0.10678
FAM83G	-0.8602	0.000606	0.10804
KHDRBS1	-0.4996	0.00061431	0.10832
SERTAD2	-0.5141	0.00061278	0.10832
PPP3CC	-0.7551	0.00061714	0.10832
-	-2.0188	0.00062488	0.10869
CDCP1	-0.7589	0.00062568	0.10869
P4HA2	-0.6043	0.00065206	0.10965
RSPO3	-0.7174	0.00065092	0.10965
CYHR1	0.7096	0.00065018	0.10965
DYNC2H1	-0.583	0.00065092	0.10965
-	0.8119	0.00064214	0.10965
-	0.88	0.00063805	0.10965
SLC16A6	-0.7511	0.00065386	0.10965
H1-0	-0.54	0.00068159	0.11373
KLF11	-0.6322	0.00069966	0.11618
RPL23A	-0.3735	0.00071096	0.11748
DNAJA1	0.6438	0.00071756	0.11799
RPL3P2	-0.9501	0.00073101	0.11848
KLF6	-0.5032	0.00072694	0.11848
TMEM159	-0.6495	0.00072959	0.11848
CLN8	-0.6895	0.0007504	0.12104
TRIB1	-0.7156	0.00076582	0.12294
C2CD4C	-1.607	0.00077132	0.12324
ATOH8	1.1251	0.0007823	0.12441
SPINK5	-0.5235	0.00079575	0.12596
-	1.2251	0.00081088	0.12624
RYBP	-0.6525	0.00080484	0.12624
STAG3L3	1.3349	0.00081912	0.12624
ARAP1	-0.7088	0.00080713	0.12624
RAB8B	-0.658	0.00081991	0.12624
EFL1	-0.6109	0.00081946	0.12624
PYCR3	1.0284	0.00082946	0.12687
LNCOG	-0.8306	0.00083359	0.12687
FERMT2	-0.5003	0.00083524	0.12687
BTG3	-0.586	0.00085563	0.12939
RAB3B	-0.4244	0.00087611	0.13109
MBD5	-0.931	0.00087849	0.13109
TXLNB	-1.0041	0.00087589	0.13109
-	1.8318	0.00089001	0.13223
MEDAG	-0.7593	0.00089945	0.13305
SLC2A3	-0.6308	0.00091846	0.13527
DNAH17	1.0861	0.00092474	0.1356
SLC28A3	-1.1819	0.00095034	0.13876
MRPL54	-0.5377	0.00095866	0.13937
MAFF	-0.5526	0.00096888	0.14026
NTF3	-1.0539	0.00097901	0.14061
BCL2L1	-0.4967	0.00097959	0.14061
KIAA1549	0.6449	0.00099064	0.141
SLC6A15	0.7543	0.00098964	0.141
-	-1.4607	0.00099681	0.14119
SLC52A2	0.7367	0.0010056	0.14119
PCNX3	0.6022	0.0010087	0.14119
GADD45B	-0.7352	0.0010016	0.14119
PHF1	-0.5645	0.0010144	0.1414
CCDC40	0.7244	0.0010259	0.14242
P2RY1	-2.9992	0.0010449	0.14419
TMEM200A	-0.6261	0.0010472	0.14419
RGCC	-0.6237	0.0010573	0.145
RGS5	-0.8458	0.0010654	0.14548
-	-0.9014	0.0010737	0.14548
DACT1	-0.668	0.0010712	0.14548
SRM	0.6495	0.0010978	0.14816
LAPTM4B	0.546	0.0011261	0.15078
IL1RAP	-0.7475	0.0011326	0.15104
RNA5-8SN3	-0.9005	0.0011421	0.15171
PIK3CD	-0.6742	0.0011726	0.15517
PRDM1	-0.5785	0.0011803	0.15556
ANGPT1	-0.5424	0.0011975	0.15723
PPP1R21	-0.5821	0.0012052	0.15726
OTUB2	-1.8425	0.001207	0.15726
ERO1A	-0.483	0.0012152	0.15771
STK32B	-0.901	0.0012421	0.15878
BOP1	0.5531	0.0012355	0.15878
ESR2	-1.5359	0.0012421	0.15878
NOG	-1.0192	0.001242	0.15878
NFKBIL1	-0.755	0.0012712	0.16042
C11orf96	-0.9569	0.001288	0.16042
AIFM2	-0.6058	0.0012952	0.16042
COPS2	-0.509	0.0012976	0.16042
PGP	1.0503	0.0012973	0.16042
RNF166	0.6188	0.0012792	0.16042
RASSF2	-1.1717	0.0012971	0.16042
SUGP2	0.6142	0.0012683	0.16042
MCM5	0.5384	0.0012721	0.16042
RSAD1	0.4612	0.0013166	0.16206
EPOR	-0.785	0.0013246	0.16206
TBXA2R	-1.3765	0.0013252	0.16206
ITGB3	-0.537	0.0013406	0.16336
WDR59	-0.541	0.0013489	0.16377
LINC01293	-1.3364	0.0013677	0.16546
TUBB2A	-0.8088	0.0013759	0.16586
CCN1	-1.4453	0.0013906	0.16704
KLF3	-0.437	0.0014169	0.16796
AFF1	-0.4965	0.0014046	0.16796
SYNGAP1	-0.5748	0.0014399	0.16796
LOXL4	-0.6318	0.0014429	0.16796
ANKRD9	0.7758	0.0014439	0.16796
RHBDF2	-0.633	0.0014252	0.16796
HSBP1L1	-0.5052	0.0014199	0.16796
RALGAPA2	-0.6583	0.0014482	0.16796
RELB	-0.6194	0.0014434	0.16796
TICAM1	-0.6849	0.0014528	0.16796
PRELID2	-0.9894	0.0014625	0.1685
RRAGD	-0.8573	0.001468	0.16857
MTMR11	-0.7467	0.0014865	0.16909
GPD2	-0.5056	0.0014809	0.16909
SIK1	-1.45	0.0014875	0.16909
CROCCP2	0.5927	0.0015056	0.17
LENG8	0.6486	0.0015007	0.17
H1-10	-0.5632	0.0015249	0.17047
GALNT7	0.6958	0.0015231	0.17047
ADGRG1	-0.7184	0.0015239	0.17047
C6orf132	-0.7421	0.0015392	0.17094
NYAP1	-1.0132	0.0015374	0.17094
NR5A2	-1.1437	0.0015577	0.17213
BNIP3L	-0.5338	0.0015702	0.17213
SBF2	-0.4849	0.0015608	0.17213
JAM2	-0.544	0.0015701	0.17213
PRKDC	0.6203	0.0015779	0.17242
CD55	-0.4527	0.0016098	0.17275
MASP2	1.0227	0.0015903	0.17275
FAM180A	-0.5274	0.0016268	0.17275
IGFBP3	-0.653	0.0016182	0.17275
GATD1	0.5259	0.0016178	0.17275
PLCE1	0.7738	0.0016066	0.17275
VEZT	-0.5938	0.0016111	0.17275
CFL2	-0.4836	0.0016245	0.17275
FOSB	-3.3023	0.0016128	0.17275
GALNT5	-0.4866	0.0016397	0.17305
USP32	-0.4827	0.0016399	0.17305
HES4	1.1046	0.001658	0.17441
LCE2C	-1.1239	0.0016886	0.17446
H1-10-AS1	1.2947	0.0016923	0.17446
SERF1B	1.8265	0.0016648	0.17446
ACTR1A	0.7092	0.0016944	0.17446
TC2N	-0.703	0.0016882	0.17446
ATP8B3	-0.9085	0.001682	0.17446
-	0.555	0.0017266	0.17511
HMGN3	0.608	0.0017284	0.17511
DENND2A	-0.533	0.0017302	0.17511
AAMDC	-0.7052	0.0017317	0.17511
WBP2	-0.5883	0.001724	0.17511
GPS1	0.424	0.001708	0.17511
FNIP1	-0.5117	0.0018089	0.18236
PTPRU	0.3822	0.0018419	0.183
TOR3A	0.5906	0.0018402	0.183
JPH1	-1.2857	0.0018517	0.183
FKBP4	0.4135	0.0018462	0.183
AVIL	0.678	0.001853	0.183
ABCC4	0.6885	0.0018322	0.183
DLG4	-0.6048	0.0018367	0.183
RAB32	-0.5744	0.0018903	0.18506
VAV2	0.4936	0.0018892	0.18506
TGFB1I1	-0.5294	0.0018862	0.18506
GLRX5	0.5847	0.0019163	0.18655
MIR155HG	0.9836	0.0019165	0.18655
SFMBT2	-1.0749	0.001941	0.18839
H2BC8	-1.5221	0.0019635	0.18949
METTL7A	-0.4422	0.0019615	0.18949
CDCA7	1.0064	0.0019874	0.19125
PRKACB-DT	1.5523	0.0020229	0.19306
RORA	-0.6966	0.0020233	0.19306
DMKN	-0.4479	0.0020164	0.19306
ADGRA3	0.6486	0.002034	0.19354
SLC6A8	-0.5146	0.0020411	0.19367
-	1.0122	0.0020574	0.19467
NAV2	-0.6844	0.0020696	0.19528
-	0.982	0.0020949	0.19639
GIPR	-1.3866	0.0021022	0.19639
ICOSLG	0.6659	0.0021045	0.19639
GOLGA8N	-0.6542	0.0021163	0.19641
ORC6	1.0136	0.0021424	0.19812
TOM1	-0.6598	0.0021465	0.19812
PIK3R6	-1.13	0.0021645	0.19924
IL4I1	-0.8412	0.0021884	0.2009
IL17RD	-0.7622	0.0021986	0.20128
CEACAM6	3.1546	0.002219	0.20206
LRIG1	-0.6301	0.0022385	0.20275
TXNDC9	0.5898	0.0022533	0.20354
ETFDH	-0.4729	0.0022619	0.20378
MTND2P28	0.4347	0.0023479	0.20532
TRNAU1AP	-0.6461	0.0024021	0.20532
LINC00954	0.8177	0.0023712	0.20532
BIN1	0.5441	0.0024123	0.20532
ACKR4	-0.4401	0.0023062	0.20532
THUMPD3-AS1	0.8692	0.0023755	0.20532
FAM160A1	-0.8615	0.0024054	0.20532
JARID2	-0.5011	0.002398	0.20532
NPTX2	0.9294	0.002339	0.20532
CCNQ	0.6794	0.0023791	0.20532
PDZD4	-0.6483	0.0023041	0.20532
FNBP1	-0.497	0.0023	0.20532
ZCCHC7	-0.5355	0.0023283	0.20532
LDLRAD3	0.6046	0.0024082	0.20532
TULP3	-0.5041	0.0024014	0.20532
VDR	-0.5067	0.0023945	0.20532
CLEC2B	-0.6791	0.0023419	0.20532
NQO1	0.5685	0.0022924	0.20532
DUS1L	0.561	0.0023385	0.20532
DACT3	-0.7801	0.0023803	0.20532
CERT1	-0.5071	0.0024211	0.20555
HILPDA	-0.5584	0.0024642	0.20764
TCHP	0.6912	0.0024623	0.20764
GPR135	0.6881	0.0024621	0.20764
DMXL1	-0.4403	0.0025314	0.21017
HOXA9	0.6041	0.0025306	0.21017
-	0.9699	0.0025207	0.21017
LPIN3	-0.5927	0.0025032	0.21017
SIRT2	-0.6393	0.0025217	0.21017
PERM1	-1.5228	0.0026106	0.21064
SH3D21	-0.6308	0.0026061	0.21064
SLC26A1	0.8388	0.0026031	0.21064
NDUFC1	-0.4522	0.0025934	0.21064
ZFAND2A-DT	1.01	0.0025541	0.21064
RNF169	-0.4819	0.0026117	0.21064
ROBO3	-0.5738	0.0026033	0.21064
MEF2A	-0.5805	0.002601	0.21064
METRN	0.6145	0.0026044	0.21064
COX11	0.5601	0.0025841	0.21064
KAT14	0.4893	0.002558	0.21064
PIGV	-0.583	0.0027798	0.2107
TNFRSF1B	-0.5898	0.0027221	0.2107
KHDC4	0.6798	0.0027083	0.2107
PATJ	-0.5685	0.0027132	0.2107
SAMD11	0.9604	0.0028536	0.2107
S100A2	-0.39	0.002855	0.2107
MYO1B	-0.5403	0.0027294	0.2107
ANKZF1	0.4066	0.0028305	0.2107
RUVBL1	0.4416	0.0027687	0.2107
PLD1	-0.5705	0.0026709	0.2107
GORASP1	0.4938	0.0028333	0.2107
PRKCD	-0.7119	0.002698	0.2107
SYNPO2	-0.7299	0.0027182	0.2107
ANKH	0.4045	0.0028058	0.2107
CCT5	0.4838	0.0028348	0.2107
KATNA1	-0.658	0.0028346	0.2107
GSAP	-0.5093	0.0027444	0.2107
FGF13	-0.9945	0.002637	0.2107
GEMIN8	-0.7113	0.0026763	0.2107
MCM4	0.6072	0.0027804	0.2107
GDF6	-0.6575	0.002832	0.2107
RBPMS	-0.449	0.0026393	0.2107
TMC1	-1.5735	0.0026879	0.2107
ZNRD2-AS1	1.4295	0.0026306	0.2107
TESMIN	-1.3576	0.0028061	0.2107
CREBZF	0.651	0.0028329	0.2107
GSTO1	-0.3811	0.0026821	0.2107
MXI1	-0.5794	0.0026657	0.2107
HMGA2-AS1	-0.6652	0.0027215	0.2107
BFAR	-0.4315	0.002816	0.2107
YBX3P1	-1.1694	0.0028137	0.2107
TBCD	0.4439	0.0028516	0.2107
RPL37AP1	-0.6808	0.0026219	0.2107
ZSWIM9	-0.3838	0.0028227	0.2107
ZFP36	-0.5644	0.0026656	0.2107
EFCAB6	-1.3124	0.0028056	0.2107
FAM227A	0.9344	0.002853	0.2107
METTL21A	0.7241	0.0028761	0.21134
EVC2	-0.6077	0.0028762	0.21134
TCEA3	-0.6383	0.0028896	0.21144
MSNP1	-1.0481	0.0028936	0.21144
STXBP5-AS1	-0.6489	0.0029101	0.21144
RPS10P3	-0.5716	0.0029155	0.21144
ABI1	-0.492	0.0029173	0.21144
BCL7A	-0.6433	0.0028966	0.21144
SLC25A42	-0.7095	0.0029213	0.21144
ZFP28	-0.5771	0.0029454	0.21274
ELMO1	-1.6378	0.0029705	0.21319
RDH10	0.8714	0.0029672	0.21319
BCAT2	-0.7261	0.002962	0.21319
NOL12	1.6584	0.0029778	0.21325
PDE7A	0.6056	0.0030019	0.21453
TBC1D22A	-0.5362	0.0030087	0.21456
HSD11B1	-0.6317	0.0030591	0.21504
YY1AP1	-0.498	0.0030518	0.21504
MREG	-0.7855	0.0030232	0.21504
EVC	-0.5335	0.0030383	0.21504
CXCL8	-1.6213	0.0030296	0.21504
DRAM1	-0.5079	0.003054	0.21504
GNB3	0.8478	0.0030726	0.21504
IL32	-0.5091	0.0030648	0.21504
SNPH	0.8113	0.0030678	0.21504
ZNF213-AS1	0.7092	0.0030839	0.21539
RPGRIP1L	0.4853	0.0031098	0.21675
CKB	-0.831	0.0031554	0.21948
DNAJB9	-0.4558	0.0031661	0.21977
UBA6	-0.5683	0.0031855	0.22022
HSD17B14	-0.5713	0.0031801	0.22022
ICMT	0.637	0.0032116	0.22022
SOAT1	-0.4484	0.0031946	0.22022
KLF7	-0.5311	0.0031998	0.22022
ABCC5	0.4828	0.0032056	0.22022
SLC8A1-AS1	-0.9665	0.0032491	0.22146
TNIK	-0.5872	0.0032407	0.22146
PTPRH	-1.9313	0.0032492	0.22146
ZNF281	-0.452	0.0033093	0.22148
RAB13	-0.3897	0.0032569	0.22148
SLC6A9	0.9425	0.0033003	0.22148
GRIA1	-0.5664	0.0032804	0.22148
CDK6	-0.4182	0.003328	0.22148
EHD4	-0.5253	0.0033241	0.22148
LRRC49	-0.6041	0.0032955	0.22148
WASH3P	0.4295	0.0033268	0.22148
IL34	-1.783	0.0032756	0.22148
SNAP25	0.6831	0.0033233	0.22148
GRAMD1A	-0.5349	0.0032851	0.22148
ANKFY1	0.4141	0.0033378	0.22169
MFSD12	0.4354	0.0033442	0.22169
PATL1	-0.5046	0.0034197	0.22581
SNRNP40	0.5492	0.0034374	0.22589
NAA10	0.6545	0.003441	0.22589
NCS1	0.4443	0.0034283	0.22589
NFU1	-0.5039	0.0034728	0.22652
MMUT	-0.5498	0.0034835	0.22652
MTHFD1L	0.5043	0.0034839	0.22652
SLCO4A1	-0.6343	0.0034648	0.22652
BCL3	0.4498	0.0034582	0.22652
LEPR	-0.4772	0.0035506	0.22693
DGKQ	0.6535	0.0035371	0.22693
LFNG	-0.7757	0.0035467	0.22693
PAXIP1-DT	0.8393	0.003534	0.22693
NSUN5P2	1.4087	0.0035414	0.22693
CORO1C	-0.4321	0.0035182	0.22693
MAPRE2	-0.5995	0.0035394	0.22693
TMEM147-AS1	1.0195	0.0035122	0.22693
ZNF580	0.548	0.003511	0.22693
AIFM1	0.6575	0.0035699	0.22731
RIMKLA	-1.6325	0.0036106	0.22822
NADK	0.5692	0.0036347	0.22822
CROCC	0.3916	0.0036105	0.22822
FBXO32	-0.4527	0.0036449	0.22822
LACTB	-0.456	0.0036426	0.22822
FURIN	0.6379	0.003643	0.22822
PIP5K1C	0.4609	0.003613	0.22822
FGF1	-0.7263	0.0036553	0.22845
SH3BP5-AS1	0.5288	0.0036924	0.23013
PITPNM1	0.6011	0.0036958	0.23013
-	-1.6686	0.0037131	0.23026
SOWAHC	-0.5413	0.0037434	0.23026
CDK19	-0.531	0.0037537	0.23026
CLIC1	-0.4326	0.0037852	0.23026
-	1.4233	0.0037375	0.23026
GRB10	-0.5035	0.0037889	0.23026
BAIAP2L1	-0.7282	0.0037827	0.23026
PTDSS1	0.5528	0.0037648	0.23026
DIP2C	0.415	0.0037534	0.23026
IRS2	-0.4152	0.003792	0.23026
TXNL4B	-0.6052	0.0037475	0.23026
-	-1.7648	0.003793	0.23026
SERPINB3	-1.0698	0.0037793	0.23026
ELMO2	0.6273	0.0037213	0.23026
DAB1	-0.7113	0.0038563	0.23046
CAD	0.494	0.0038187	0.23046
PDE12	0.4984	0.0038711	0.23046
UCHL1	0.552	0.0038559	0.23046
IQCE	0.5285	0.0038439	0.23046
GPC4	-0.7082	0.0038589	0.23046
STC1	-0.4453	0.0038379	0.23046
RGS3	-0.5042	0.0038699	0.23046
BATF2	-0.7758	0.0038033	0.23046
PML	-0.4406	0.0038559	0.23046
TINCR	-0.9247	0.0038187	0.23046
PTPRF	-0.5894	0.0040336	0.23119
-	0.7053	0.0040142	0.23119
CDK18	-0.8148	0.0040208	0.23119
PLOD2	-0.4672	0.0039826	0.23119
SEC13	0.4277	0.0039709	0.23119
GPD1L	0.7138	0.0039613	0.23119
PSMD6	0.4575	0.0040316	0.23119
HTRA3	0.4804	0.0039525	0.23119
RAI14	-0.3741	0.0040507	0.23119
GALNT10	0.4871	0.0039153	0.23119
GJA1	-0.4414	0.0040422	0.23119
DLL1	-0.71	0.0039933	0.23119
ITGB8	0.5689	0.0039184	0.23119
IL6	-2.1391	0.0039177	0.23119
CCDC107	-0.4558	0.0040508	0.23119
IRF7	-0.476	0.003932	0.23119
SORCS3	-0.7841	0.0039501	0.23119
ARG2	-1.1452	0.0039408	0.23119
RDH11	0.4144	0.004054	0.23119
HERC2P7	1.2573	0.00402	0.23119
CCL11	-1.0342	0.0039536	0.23119
CNTROB	-0.6184	0.0040509	0.23119
NPEPPS	-0.4909	0.0039947	0.23119
HYAL2	0.5665	0.0040736	0.23192
TARDBP	0.4598	0.0041025	0.23202
ATG9A	0.4259	0.0041075	0.23202
SNX2	-0.5185	0.0041097	0.23202
SERPINB9	-1.0514	0.0040878	0.23202
CFAP251	-0.7089	0.0040956	0.23202
S100A7A	-1.7789	0.0042409	0.23418
TARBP1	0.5723	0.0042049	0.23418
-	-1.1653	0.0042358	0.23418
-	-0.921	0.004204	0.23418
PARD3B	-0.5388	0.004222	0.23418
EAF1	-0.5114	0.0042286	0.23418
CREBRF	-0.3958	0.004202	0.23418
GTF2IP4	0.6241	0.0042448	0.23418
PPP1R3B	-0.563	0.004222	0.23418
LAYN	-0.4515	0.0041878	0.23418
DUSP5	-0.6386	0.0042091	0.23418
PFKP	-0.6053	0.0041718	0.23418
RPS28	-0.3382	0.0042125	0.23418
CDC45	1.1334	0.0042441	0.23418
LORICRIN	-1.8452	0.0042741	0.23505
CACNA1I	-1.8826	0.0042744	0.23505
MTSS2	-0.4872	0.0042823	0.2351
RPL27	-0.3314	0.0042971	0.23554
NDUFAF8	0.494	0.0043276	0.23683
DNAJC13	-0.4306	0.0043642	0.23806
EPHB4	0.4389	0.004364	0.23806
LINC00996	-1.0663	0.004372	0.2381
GOLM1	0.38	0.0043838	0.23836
RAB1A	-0.3272	0.00441	0.23904
ARHGAP18	-0.45	0.0044175	0.23904
-	1.0731	0.004417	0.23904
ATP7A	-0.5575	0.004439	0.23982
CYBC1	0.3794	0.0044533	0.24021
EIF2B3	0.5069	0.0045209	0.24054
FAHD2A	0.483	0.004525	0.24054
TBCK	-0.6162	0.0045011	0.24054
OSMR	-0.4456	0.0044854	0.24054
RNF5	-0.5065	0.0045203	0.24054
FAM86B3P	0.551	0.004516	0.24054
C15orf48	-0.6372	0.0045126	0.24054
NUP93	0.5449	0.0045304	0.24054
BCKDK	-0.5203	0.0045018	0.24054
PLAUR	-0.5058	0.0045106	0.24054
IVNS1ABP	-0.4293	0.004551	0.24087
PDCD1LG2	-0.5192	0.0045505	0.24087
TMEM104	0.7079	0.0045687	0.24106
PHKA1	0.5357	0.0046054	0.24262
DHPS	0.7794	0.0046161	0.24281
PDP1	-0.4876	0.0046949	0.24656
ATP13A3	-0.362	0.0047871	0.25017
AHSA1	0.433	0.004793	0.25017
ZNF438	-0.6115	0.0048205	0.25083
IFNAR1	-0.413	0.0048143	0.25083
CAPN15	0.5244	0.0048518	0.25207
FIG4	-0.6446	0.0048773	0.25262
BICDL2	-1.2563	0.0048713	0.25262
LIMS1	-0.4558	0.0049123	0.25318
CCDC149	-0.5082	0.0049049	0.25318
TFDP1	0.36	0.0049179	0.25318
PPP4R4	-1.0891	0.0049103	0.25318
-	-0.7623	0.0049304	0.25343
LBR	0.6062	0.0049387	0.25347
GPRASP2	-0.6265	0.0049518	0.25376
LRP8	1.0359	0.0049972	0.25493
ST3GAL5	-0.4247	0.0049955	0.25493
-	1.4819	0.0049908	0.25493
PREP	0.4261	0.0050066	0.25503
CSPG4	-0.5427	0.0050193	0.25529
WSB1	-0.5022	0.005039	0.25591
-	-0.839	0.0050738	0.25614
MCM3	0.5477	0.0050597	0.25614
GLUD1	0.4688	0.0050572	0.25614
GLUD1P3	0.9796	0.0050826	0.2562
RSRP1	0.5898	0.0050911	0.25625
CCN2	-0.4988	0.0051097	0.2568
PTPN4	0.4828	0.0051886	0.26027
GOLIM4	0.5992	0.0052056	0.26027
FCHSD1	-0.5218	0.0051996	0.26027
RFK	0.5861	0.0052095	0.26027
CMIP	-0.433	0.0052297	0.2609
IRAK2	-0.5286	0.0052412	0.26091
DGCR8	0.4701	0.0052453	0.26091
BMPER	-0.3908	0.0052862	0.26218
CTF1	-0.585	0.0052815	0.26218
IKZF2	-0.6628	0.0053463	0.26327
-	-0.6827	0.0053312	0.26327
ELL	-0.5097	0.005333	0.26327
IPO5P1	1.1076	0.0053473	0.26327
KCTD15	0.4695	0.0053401	0.26327
SHF	-0.7812	0.0053646	0.26336
NOMO3	2.933	0.0053582	0.26336
ERMAP	-0.5003	0.0053745	0.26347
HSPE1	0.7157	0.0053827	0.26349
DPH3	0.6048	0.005418	0.26483
GLIS1	0.4285	0.0055545	0.26652
MPC2	-0.5103	0.0055368	0.26652
PGD	0.5158	0.0055006	0.26652
HECW2	-0.7519	0.0054606	0.26652
TMEM192	-0.4272	0.0055517	0.26652
-	-0.9679	0.0055319	0.26652
SLC22A3	-0.862	0.0055079	0.26652
TMEM117	0.9456	0.0054768	0.26652
ITPK1	0.5521	0.0054709	0.26652
-	-0.7972	0.0055367	0.26652
COMMD4	0.4085	0.0055021	0.26652
TRIM65	0.4767	0.0055547	0.26652
PANX1	-0.391	0.0055639	0.26658
PLXNB3	-0.7919	0.0055777	0.26686
CCDC93	-0.4296	0.0056259	0.26748
RABL2A	0.4627	0.0056354	0.26748
GPR160	-1.2222	0.0056213	0.26748
C8orf82	-0.515	0.005638	0.26748
ANAPC7	0.5296	0.005615	0.26748
ZWILCH	0.6859	0.0056359	0.26748
RPF2	-0.4101	0.0056548	0.26778
TSSC2	0.5488	0.005668	0.26778
NPLOC4	0.6046	0.0056655	0.26778
WIPF2	-0.4649	0.0056772	0.26784
-	-1.2113	0.0057059	0.26882
UBAP1	-0.4532	0.0057735	0.27125
PGS1	0.6773	0.0057658	0.27125
GNA13	-0.5212	0.0058009	0.27203
SRSF2	0.5994	0.0058062	0.27203
YWHAH	0.5119	0.005816	0.27212
ACAD11	-0.9632	0.0058371	0.27273
JMJD1C	-0.3404	0.0058886	0.27475
ZNF124	0.7666	0.0059699	0.27692
COPS7B	0.6198	0.0059553	0.27692
CCNG2	-0.5016	0.0059748	0.27692
SLF1	0.5824	0.005976	0.27692
PSMD11	0.571	0.0059463	0.27692
AGTRAP	-0.4779	0.0060284	0.2777
YPEL5	-0.3502	0.0060993	0.2777
IL36RN	-2.021	0.0060533	0.2777
TEC	-1.063	0.0060521	0.2777
TAB2	-0.3665	0.0060887	0.2777
PPP1R3G	-0.6688	0.0060155	0.2777
CCDC22	-0.6674	0.0060109	0.2777
NDUFA1	-0.3544	0.0060859	0.2777
CHORDC1	0.5471	0.0060591	0.2777
FOSL1	-0.471	0.0060432	0.2777
FRMD6	-0.388	0.0060891	0.2777
MAPK3	-0.532	0.0060942	0.2777
IFT20	0.467	0.0060499	0.2777
GLYR1	0.4614	0.0061176	0.27778
CEACAM1	1.7912	0.0061122	0.27778
PAM16	1.0013	0.0061354	0.27822
RXFP1	-2.0074	0.0061579	0.27887
CARF	0.5774	0.0061857	0.27938
NT5DC3	-0.5333	0.0061781	0.27938
ZNRD1ASP	0.6687	0.0062035	0.27966
ARFGEF3	-1.4793	0.0062084	0.27966
GBE1	-0.4943	0.0062224	0.27992
YKT6	0.5989	0.0062364	0.28011
TRIB3	-0.5426	0.0062432	0.28011
HMGB1P27	-1.5717	0.006302	0.282
TNIP2	0.3982	0.0063259	0.28207
-	0.7833	0.0063286	0.28207
VASH1	0.5487	0.0063228	0.28207
KIAA0930	0.4209	0.0063384	0.28214
SYT11	-0.4206	0.0063549	0.2825
BEND5	-1.0116	0.0064162	0.28321
BRD8	0.4028	0.0064294	0.28321
NUP43	0.5576	0.0064218	0.28321
C8orf88	-0.6968	0.0064047	0.28321
MTRNR2L8	-0.7143	0.0064224	0.28321
MIR210HG	0.4231	0.0064004	0.28321
RPL39L	-0.4785	0.0064692	0.28452
PDCD6	0.8158	0.0064759	0.28452
-	-1.168	0.0066438	0.28465
RPL23AP7	-0.5669	0.0066577	0.28465
STK17B	-0.4024	0.0066034	0.28465
NT5DC2	0.4322	0.0066516	0.28465
ALPK1	-0.7	0.0066279	0.28465
CCDC152	-1.2147	0.0065484	0.28465
TNFAIP8	-0.5202	0.0066614	0.28465
DIAPH1	0.5156	0.0066337	0.28465
TUBB2B	-1.154	0.0065282	0.28465
AHR	0.4656	0.0065746	0.28465
-	-0.6035	0.0065019	0.28465
TFR2	-0.7801	0.0065841	0.28465
KLF4	-0.6227	0.0064975	0.28465
NAALADL1	-0.6578	0.0065557	0.28465
NUAK1	-0.492	0.0065757	0.28465
NDRG2	0.7106	0.006534	0.28465
ABCA5	-0.5315	0.0065507	0.28465
NFATC2	-0.5987	0.0066084	0.28465
SLC35E4	0.5619	0.0066174	0.28465
SMARCA5-AS1	-0.8224	0.0067079	0.28618
FAM160B2	0.3763	0.0067325	0.28686
HUS1	-0.508	0.0067496	0.28723
SNRPD2	-0.3298	0.0067616	0.28738
C1orf43	-0.3919	0.0067832	0.28758
LIMK2	-0.5598	0.0067758	0.28758
IPO13	0.5738	0.0068035	0.28808
AMOT	-0.937	0.0068311	0.28888
OVGP1	0.7907	0.0069345	0.28909
UAP1	-0.4051	0.006912	0.28909
KPRP	-1.6762	0.0069193	0.28909
PEAR1	-0.7398	0.0068661	0.28909
RMND1	-0.4559	0.0069145	0.28909
INHBA	-0.4794	0.0069297	0.28909
GPX1P1	-0.5384	0.0068824	0.28909
ATE1	0.5418	0.0069244	0.28909
HELZ	-0.4622	0.0069143	0.28909
MAPRE1	0.497	0.006919	0.28909
VASP	-0.3787	0.0069468	0.28909
SUPT5H	-0.4654	0.006939	0.28909
TMEM191C	-1.472	0.0068643	0.28909
NSMCE2	-0.486	0.0069718	0.28977
DHRS13	-0.8679	0.0069808	0.28979
PPP1R3E	0.6121	0.0070068	0.29051
ITPKB	-0.8249	0.0070201	0.29071
FOSL2	-0.3657	0.0070553	0.29168
PPARA	-0.3908	0.0070608	0.29168
LINC01409	0.8739	0.007106	0.29187
AZI2	-0.4435	0.0070978	0.29187
ALG3	0.4373	0.0071076	0.29187
TTC9	1.5782	0.0071086	0.29187
LINC02693	0.6601	0.0070842	0.29187
TRABD	0.3769	0.0071297	0.29227
-	1.609	0.0071579	0.29283
WDR4	0.6761	0.0071705	0.29299
ZDHHC3	0.4819	0.0071829	0.29315
EGFR	-0.3586	0.007233	0.29484
POLR1A	0.469	0.0072593	0.29503
DIMT1	-0.4158	0.0072639	0.29503
SDC4	-0.4453	0.0072487	0.29503
ATR	0.56	0.0072935	0.29553
SRXN1	1.3383	0.0072869	0.29553
TEF	-0.5186	0.0073491	0.29742
RCC2	0.5436	0.0073945	0.29855
INSIG1	-0.4262	0.0073937	0.29855
FZD5	-1.2005	0.0074235	0.29865
RNF150	-0.5484	0.0074186	0.29865
LCN2	2.956	0.0074204	0.29865
ASAP3	0.4219	0.0074499	0.29866
STIP1	0.481	0.0074503	0.29866
PIGQ	0.4909	0.0074441	0.29866
ZNF467	-0.832	0.0074637	0.29885
TRAF3IP2	-0.397	0.0074873	0.29944
PRMT6	0.5724	0.0075058	0.29982
SLC9A1	-1.3146	0.007543	0.30092
TMEM80	0.5636	0.007551	0.30092
SDCBP	-0.4263	0.00757	0.30094
DCN	-0.3314	0.0076007	0.30094
ESD	-0.4122	0.0076137	0.30094
GABPB1-AS1	0.5605	0.0076099	0.30094
TBX2	0.3922	0.0076059	0.30094
OSER1	-0.4946	0.0075701	0.30094
CHRNB1	-0.8876	0.0076296	0.30122
-	1.0956	0.0076572	0.30178
ADPRHL1	-0.5735	0.0076616	0.30178
CROCCP3	0.6701	0.0076827	0.30226
DKK1	-0.3562	0.0077048	0.30278
WDR91	0.4383	0.007742	0.30318
AKR1C1	0.6103	0.0077346	0.30318
VANGL1	0.5517	0.0077698	0.30358
-	1.1666	0.0077701	0.30358
TCAIM	-0.5832	0.007812	0.30452
KIRREL1	-0.4633	0.0078271	0.3046
-	-1.1932	0.0078411	0.3046
KCNMB2	-1.6777	0.0078391	0.3046
SPRYD4	0.6754	0.0078524	0.30469
OAF	0.4565	0.007866	0.30487
MON1A	0.663	0.0078825	0.30516
PLEKHM1	-0.46	0.0078942	0.30526
SMIM14	0.4639	0.0079137	0.30566
RFC2	-0.4945	0.0079232	0.30569
CFL1	0.3684	0.0079596	0.30588
WBP4	-0.3441	0.0079644	0.30588
RPS21	-0.3281	0.0079599	0.30588
TTC21A	-0.69	0.0079828	0.30624
EIF1B	-0.3595	0.0080089	0.30679
GOT2	0.4409	0.0080191	0.30679
LINC00622	1.0724	0.0080528	0.30753
RSF1	-0.354	0.0080714	0.3079
STBD1	-1.2663	0.0080899	0.30825
PACC1	0.76	0.0082289	0.30835
IL36B	-0.8562	0.0082283	0.30835
ADAT2	0.5335	0.0082282	0.30835
PNISR	0.5389	0.0081884	0.30835
PTPN12	-0.3625	0.0081308	0.30835
ELK1	-0.4276	0.0082182	0.30835
ABCB7	-0.4644	0.008189	0.30835
WNT5B	0.3938	0.0082237	0.30835
ZFYVE1	-0.5257	0.0082119	0.30835
CTC1	-0.5333	0.008238	0.30835
SERPINB2	-0.5564	0.0082102	0.30835
GPR4	-0.6148	0.0081853	0.30835
VPS26C	-0.3831	0.0082078	0.30835
FXN	0.7014	0.0082579	0.30841
METTL3	0.3728	0.008251	0.30841
CLCN5	0.6422	0.0082778	0.30862
-	0.7005	0.0083688	0.30982
ECHDC3	-0.5598	0.0083607	0.30982
USP6NL	0.5339	0.0083669	0.30982
SEMA7A	-0.4713	0.0083426	0.30982
IQGAP1	-0.346	0.0083626	0.30982
AFG3L1P	0.6884	0.0083239	0.30982
ATAD3B	0.6086	0.0084335	0.31119
COL8A1	-0.3809	0.0084291	0.31119
MARCKS	-0.3788	0.0084321	0.31119
TMEM45A	-0.4038	0.0084486	0.31141
TTC1	-0.4796	0.0084669	0.31175
CIAPIN1	0.4129	0.0084812	0.3118
FASN	0.4257	0.0084868	0.3118
YEATS2	-0.5813	0.0085101	0.31232
EIF4BP7	-0.3918	0.0085295	0.31235
-	-0.9016	0.0085236	0.31235
PTPN22	-0.5871	0.0085502	0.31252
PREB	0.4171	0.0085764	0.31252
-	1.0417	0.0085609	0.31252
JUND	-0.421	0.0085803	0.31252
SPPL2B	0.4227	0.0085635	0.31252
-	1.0905	0.0085928	0.31265
SPTBN4	-0.9479	0.0086577	0.31467
PSME3	0.5837	0.0086786	0.31509
INPP4A	0.5225	0.0087093	0.31587
COL4A4	-0.8615	0.0088041	0.31862
AP3S1	-0.3149	0.0088041	0.31862
UTP25	-0.3142	0.0089194	0.3204
BVES	0.5686	0.0089052	0.3204
RPL39P3	-0.3574	0.0089122	0.3204
PLIN2	-1.02	0.0088961	0.3204
MYOF	-0.4333	0.0089089	0.3204
SYDE2	-0.7877	0.0089398	0.32045
FOXRED1	0.4678	0.0089391	0.32045
MAPK8IP1	0.6484	0.0089936	0.32204
GJC2	-1.1404	0.0090377	0.32213
TRABD2A	0.5439	0.0090922	0.32213
TNFAIP6	-0.6059	0.0090379	0.32213
SDHAF4	-0.598	0.0090636	0.32213
ATP6V1B2	-0.425	0.009093	0.32213
PPP2R5B	-0.6365	0.0090537	0.32213
UBTD1	0.4763	0.0090118	0.32213
CPSF6	0.524	0.0091102	0.32213
KRT16	-0.3945	0.0090864	0.32213
ZNF207	0.3645	0.0090172	0.32213
ZNF682	1.0475	0.0090827	0.32213
MXD4	0.4643	0.009131	0.32253
EML1	0.4818	0.0091561	0.32293
HIRA	0.507	0.0091614	0.32293
CPEB4	-0.3649	0.009184	0.32339
GRK6	0.4118	0.0091986	0.32356
PPFIBP1	-0.3571	0.0092232	0.32409
ADGRL4	-0.4141	0.0092409	0.32438
EIF2AK3	-0.4054	0.0092593	0.32456
PCBP4	0.3686	0.0092652	0.32456
TRIQK	-0.4644	0.0092848	0.32491
RFX5	0.6153	0.009296	0.32497
AP3S2	0.4493	0.0093154	0.32531
COL10A1	-0.5855	0.0093348	0.32565
LCOR	-0.3813	0.0093617	0.32592
VPS35	-0.3659	0.0093584	0.32592
DHCR24	0.376	0.0094021	0.32616
C1orf115	-0.4602	0.0093881	0.32616
SEMA3A	0.5373	0.0094071	0.32616
GDPD5	-0.9557	0.0093977	0.32616
SCN9A	-0.4715	0.0094425	0.32705
KRT6B	-0.6291	0.0094546	0.32714
ADAM19	0.5245	0.0094716	0.32739
H3-2	1.2388	0.0094844	0.3275
RABL6	0.412	0.00953	0.32821
MRPS6	-0.4811	0.0095341	0.32821
SGK1	-0.493	0.0095531	0.3285
PTTG1IP	-0.3453	0.0095621	0.3285
PTCD2	0.511	0.0095718	0.32851
KRT6C	-0.7345	0.0095891	0.32877
HLTF	-0.3558	0.0096007	0.32883
RBM44	-0.7905	0.0096147	0.32898
TCEAL3	-0.3343	0.0096301	0.32917
BTN2A1	-0.5031	0.0096534	0.32963
MSANTD3	-0.4384	0.0096938	0.33046
KLC2	0.5458	0.009697	0.33046
RFTN1	0.6118	0.0097542	0.33108
ARL6	0.4826	0.0097456	0.33108
CPOX	0.4877	0.0097487	0.33108
FIGNL1	-0.5845	0.0097261	0.33108
DENND4A	-0.3912	0.0098024	0.33234
GART	0.4053	0.0098111	0.33234
BRI3	-0.3198	0.0098316	0.3327
PRKAR2B	0.655	0.0098515	0.33271
PCM1	-0.3661	0.0098477	0.33271
RPSAP47	-0.4772	0.0098767	0.33323
HACD3	0.4799	0.0098965	0.33357
MRPS25	0.4008	0.0099145	0.3337
STK10	-0.4126	0.0099201	0.3337
FABP3	-0.4463	0.0099523	0.33384
GVQW3	0.7473	0.009954	0.33384
SPECC1L	0.5437	0.0099494	0.33384
CEP41	0.5127	0.009971	0.33396
SEMA4A	-0.6883	0.010026	0.33428
HSPD1	0.3608	0.010011	0.33428
MIER3	0.4499	0.01002	0.33428
PDE10A	0.4791	0.0099995	0.33428
DDIT4L	-1.0845	0.010046	0.33436
MICU1	-0.4795	0.010048	0.33436
ACP3	-0.4055	0.010158	0.33606
SLC7A14	-0.9951	0.010174	0.33606
H4C5	-1.7245	0.010172	0.33606
H2AZ2	0.4594	0.01012	0.33606
LINC01605	-0.9462	0.010149	0.33606
ZFP36L1	-0.4129	0.010165	0.33606
P3H4	0.3406	0.010179	0.33606
DOK6	-1.1441	0.010142	0.33606
RPL26	-0.4335	0.010213	0.33673
LMNB2	0.4188	0.010224	0.33673
TXLNGY	0.393	0.010229	0.33673
TNFRSF11A	-1.3837	0.010315	0.33924
LSM10	0.5065	0.010349	0.34001
MCRS1	0.4156	0.01037	0.34039
SLC19A1	0.4103	0.010404	0.34116
FOS	-2.101	0.010427	0.34125
USP9Y	-0.3742	0.01042	0.34125
PROSER1	0.481	0.010447	0.34143
ERCC4	0.6032	0.010462	0.34143
ABCD3	0.56	0.010478	0.34161
UAP1L1	-0.4489	0.010524	0.34277
DBP	-0.6241	0.01054	0.34297
ID1	1.3644	0.010562	0.34335
SEMA4G	-0.5913	0.010597	0.34416
N4BP2L2-IT2	0.6519	0.01064	0.34524
HPRT1	0.4725	0.010674	0.34601
-	1.3151	0.010737	0.34704
CSGALNACT2	-0.3821	0.010757	0.34716
RBFA	0.4157	0.010761	0.34716
MIR29B2CHG	0.6	0.010801	0.34788
RND3	-0.4285	0.010845	0.34788
CSRNP1	-0.5416	0.010862	0.34788
TRIM36	-0.8462	0.010818	0.34788
SUPT3H	-0.5019	0.010865	0.34788
RNF144B	-0.4832	0.010834	0.34788
PCNX4	-0.3439	0.010832	0.34788
SIVA1	0.3904	0.010848	0.34788
EIF4BP3	-0.375	0.010896	0.34852
ZFP69	0.7846	0.010926	0.349
ZNF622	-0.3672	0.010952	0.349
DENND1A	-0.4447	0.01094	0.349
JOSD1	-0.3773	0.010944	0.349
DNAJB6	0.4214	0.010976	0.34912
KLHL25	0.8081	0.010976	0.34912
SERPINB7	-1.0999	0.011007	0.34975
HOOK2	-0.537	0.011045	0.35065
CAMK1	-0.5406	0.011122	0.35253
ZNF276	0.4662	0.011125	0.35253
PDE4DIP	-0.4563	0.01123	0.35269
R3HDM1	0.5748	0.01118	0.35269
MARCHF3	-0.5982	0.011204	0.35269
ASIC3	0.7002	0.011234	0.35269
ENOX1	0.9012	0.011222	0.35269
HERC2P2	0.3408	0.011169	0.35269
PEMT	0.5184	0.011186	0.35269
CSNK1G2	0.4084	0.01123	0.35269
PPP1R13L	-1.3877	0.011233	0.35269
MOV10L1	0.6695	0.011209	0.35269
NDUFS8	0.4596	0.011249	0.35283
RBIS	-0.3675	0.011265	0.35301
CCT6A	0.4558	0.011285	0.35305
SELENOH	-0.3944	0.011288	0.35305
PCGF1	-0.4559	0.011306	0.35308
AEN	0.4306	0.011309	0.35308
TACC3	0.6451	0.01135	0.35354
NRN1	-0.6108	0.011338	0.35354
RCBTB1	0.5019	0.011355	0.35354
GBA2	0.4029	0.011375	0.35364
MYH3	0.9038	0.011379	0.35364
TMEM167B	-0.3268	0.011413	0.35404
LATS2	-0.3414	0.011407	0.35404
TSPAN17	0.5418	0.011428	0.35417
ENPEP	-0.4258	0.011443	0.35432
-	-0.915	0.011471	0.35487
CERS3	-1.7038	0.011494	0.35526
-	0.4872	0.011542	0.3564
FRMD5	-0.8186	0.011577	0.35655
MAP3K3	0.6709	0.011578	0.35655
-	-0.7001	0.011576	0.35655
GCLM	0.5814	0.011615	0.35703
CTDP1	0.4445	0.011607	0.35703
WDR77	0.7201	0.011796	0.35792
ARHGEF11	0.3897	0.011809	0.35792
OTUD3	-0.3601	0.011768	0.35792
FNBP1L	-0.4788	0.011727	0.35792
MOB4	0.4026	0.011831	0.35792
SRPRB	0.4808	0.011799	0.35792
SH3BP5	-1.2574	0.01173	0.35792
UFSP2	-0.5788	0.011798	0.35792
TRAPPC14	0.8257	0.011791	0.35792
MEST	0.4639	0.011684	0.35792
FAS	0.3311	0.011696	0.35792
NF1	-0.3595	0.011709	0.35792
SIPA1L3	-0.4017	0.011834	0.35792
CNN1	-0.6727	0.011826	0.35792
C22orf15	1.1976	0.011671	0.35792
DIXDC1	0.4428	0.011885	0.35914
STEAP1	-0.349	0.0119	0.35927
BNIP3	-0.4653	0.011914	0.35937
FHL2	-0.3896	0.012026	0.35955
TFE3	-0.4408	0.011947	0.35955
ZNF81	0.5661	0.012016	0.35955
RPL30	-0.2834	0.011974	0.35955
PHF2	0.4685	0.012011	0.35955
MED27	0.4771	0.011999	0.35955
AEBP2	-0.4179	0.011982	0.35955
FLCN	-0.4703	0.011943	0.35955
TLCD1	0.8305	0.012009	0.35955
ZNF581	-0.3642	0.012022	0.35955
ITGA10	0.5708	0.012049	0.35955
CSTA	-0.3547	0.012095	0.35955
GNE	-0.3573	0.012111	0.35955
ANKRD42	0.3721	0.012096	0.35955
CAPN5	0.3581	0.01211	0.35955
NSF	0.3962	0.012081	0.35955
SAMD4B	-0.3961	0.012095	0.35955
UBE2G2	0.4423	0.012079	0.35955
TAMALIN	-0.7165	0.012134	0.3596
CD300E	-1.3346	0.012129	0.3596
UGDH-AS1	-0.8008	0.012202	0.36048
SPEF2	-0.4799	0.01218	0.36048
DHX29	0.4689	0.012227	0.36048
MMP1	-0.4806	0.01221	0.36048
-	1.5266	0.012192	0.36048
PRMT2	-0.4447	0.012226	0.36048
KIT	-1.312	0.012251	0.36055
DDX46	0.4987	0.01225	0.36055
C10orf95-AS1	1.0947	0.012292	0.36145
RAB5IF	0.5603	0.01231	0.36167
SLC5A6	0.4416	0.012352	0.36257
LINC00683	-0.6921	0.012373	0.36288
IL13RA2	-0.4742	0.012387	0.36292
ESCO1	-0.4347	0.012396	0.36292
ABHD15	0.6785	0.012407	0.36293
WASF2	-0.4189	0.012433	0.36306
LY96	-0.461	0.012425	0.36306
NEU1	-0.4626	0.012448	0.3632
TRMT12	0.5817	0.012505	0.36395
ARPC5L	0.4438	0.012498	0.36395
IGSF10	-1.0755	0.012562	0.36525
INHBB	-0.6852	0.012574	0.36528
FAM91A1	0.3627	0.012597	0.36532
ABR	-0.3547	0.012592	0.36532
LARS2	0.3702	0.012654	0.36597
FKBP5	0.5255	0.012662	0.36597
ZNF780B	0.3978	0.01266	0.36597
RPL41P5	-0.614	0.01268	0.36613
PPL	-1.2761	0.012689	0.36613
KLHL42	0.5026	0.012747	0.3675
WRAP73	0.4815	0.012854	0.36825
SP100	-0.4053	0.012868	0.36825
SCAP	0.3721	0.01286	0.36825
MOSPD2	-0.4029	0.012832	0.36825
-	-1.4291	0.012845	0.36825
PLAAT4	1.3596	0.012861	0.36825
LENG8-AS1	0.6664	0.012871	0.36825
OSCAR	-0.5459	0.012833	0.36825
COL13A1	-0.4233	0.012911	0.36908
FLJ31104	-1.5467	0.012999	0.36935
POLR1E	-0.3756	0.012978	0.36935
GAS1RR	-1.0728	0.012985	0.36935
FAM171A1	0.5178	0.012964	0.36935
CRACR2A	-1.2867	0.012963	0.36935
TMEM120B	0.376	0.01299	0.36935
TMEM198B	0.4405	0.012986	0.36935
STXBP4	0.438	0.013008	0.36935
PRDM5	0.7344	0.013076	0.37034
EXOSC6	0.5373	0.013071	0.37034
STK4	-0.357	0.013058	0.37034
CRY2	-0.4031	0.013125	0.37142
MEF2D	-0.3749	0.013148	0.37144
PWWP3A	0.3781	0.013142	0.37144
SRP19	0.6881	0.01317	0.37158
STAC3	1.132	0.013223	0.37158
NSMCE1	-0.4698	0.013224	0.37158
ACLY	0.3655	0.013194	0.37158
MTMR4	-0.4852	0.013183	0.37158
WDFY1	-0.3543	0.013255	0.37169
-	-1.4984	0.013254	0.37169
PSMC4	0.4258	0.013293	0.37245
DPY19L4	-0.3371	0.013311	0.37263
PSMA3-AS1	0.4723	0.013348	0.37336
PPP2CA	0.3724	0.01338	0.37396
UBE4B	-0.3811	0.013469	0.37427
IGSF3	-0.6496	0.013506	0.37427
IRS1	0.3571	0.013447	0.37427
EIF2A	-0.3208	0.013442	0.37427
TDRD6	1.2665	0.01351	0.37427
FTH1	-0.3628	0.013476	0.37427
KMT2A	-0.3715	0.013404	0.37427
FAM168A	-0.4446	0.013557	0.37427
ANO4	-0.4315	0.013497	0.37427
CMAS	-0.4233	0.013504	0.37427
KLF12	0.3996	0.013525	0.37427
NEDD4L	-1.0137	0.013544	0.37427
DOK5	-1.0591	0.013547	0.37427
KLF2	-1.4243	0.013546	0.37427
C19orf38	-0.8652	0.013469	0.37427
ASB6	0.4682	0.013624	0.37581
F3	-0.4475	0.013688	0.37692
ATG14	-0.3966	0.013698	0.37692
MEGF6	-0.5128	0.013737	0.37711
ID3	0.5573	0.013917	0.37711
PRXL2B	0.5174	0.013909	0.37711
GNAI3	-0.423	0.013843	0.37711
MRPL3	0.341	0.013838	0.37711
-	0.7393	0.013723	0.37711
FNDC3B	-0.3032	0.013764	0.37711
LSG1	0.4754	0.01391	0.37711
SLIT2	-0.3929	0.013915	0.37711
TMEM129	0.428	0.013784	0.37711
ZDHHC9	-0.3467	0.013898	0.37711
PSCA	0.9358	0.013841	0.37711
HGH1	0.5483	0.013927	0.37711
OXR1	-0.4473	0.013835	0.37711
RPS26P8	-1.0727	0.013859	0.37711
OSER1-DT	-0.6355	0.013814	0.37711
ZNF384	-0.3444	0.013941	0.37717
DIRAS3	0.6019	0.013997	0.37809
-	-1.2722	0.013987	0.37809
XPO5	0.5541	0.014081	0.38007
ABCF2	0.5846	0.014125	0.38066
YWHAEP1	-1.353	0.014116	0.38066
SDCCAG8	-0.5035	0.01416	0.38098
NUDT5	0.4237	0.014259	0.38303
SLC35B4	0.4063	0.014332	0.38447
DEF8	0.3473	0.014352	0.38461
TBC1D8B	-0.5155	0.014364	0.38464
LMCD1	-0.4417	0.014397	0.38521
ABCA10	-0.7222	0.014416	0.38543
-	1.254	0.01445	0.38602
NBEAL1	-0.3428	0.0145	0.38666
CCDC80	-0.3445	0.014533	0.38666
MFSD4B	0.4409	0.014544	0.38666
CCAR2	0.3631	0.014565	0.38666
JCAD	-0.4133	0.014541	0.38666
EIF5AL1	0.7391	0.014563	0.38666
NFATC1	-0.4999	0.014563	0.38666
RFX2	-0.6633	0.014508	0.38666
SAA1	-0.5245	0.01458	0.38674
RPLP0P2	-0.6134	0.014615	0.38739
SAP30L	0.4282	0.014696	0.38863
INF2	-0.4465	0.014691	0.38863
KCNJ6	-0.848	0.014697	0.38863
KIF26B	0.4639	0.01475	0.38902
MIR186	1.3501	0.014805	0.38902
DOCK10	0.4132	0.014815	0.38902
PIK3R4	0.4673	0.014799	0.38902
DDX41	-0.4675	0.014817	0.38902
FADS1	0.3338	0.014822	0.38902
MPRIP	0.3417	0.014826	0.38902
NUP50-DT	0.9378	0.01478	0.38902
TBCA	-0.3113	0.014891	0.38958
PCDHGA4	-0.7397	0.014864	0.38958
LASP1	-0.362	0.014894	0.38958
IFT88	-0.4101	0.014925	0.3901
NOL6	0.4013	0.014971	0.391
TUBB	-0.405	0.015047	0.3921
PYGL	-0.4543	0.015048	0.3921
FYCO1	-0.4011	0.015066	0.39227
PLAT	-0.4046	0.015122	0.39242
VCP	0.3627	0.01511	0.39242
DGKZ	0.3953	0.015141	0.39242
TRPM7	-0.3346	0.01513	0.39242
C1QBP	0.3744	0.015172	0.39291
CLCA2	-0.4513	0.015194	0.39301
TOR1A	0.4401	0.015232	0.39356
OXSR1	-0.3352	0.015337	0.39551
EXTL3	0.5656	0.015342	0.39551
AMZ2	-0.4523	0.015371	0.39596
RAPGEF4	-1.6307	0.015478	0.3966
SLC66A1L	-1.0546	0.015471	0.3966
CDC26	-0.3632	0.015461	0.3966
ACER3	0.5673	0.015439	0.3966
E2F4	0.451	0.015438	0.3966
BORCS8	0.6607	0.015463	0.3966
RHOH	1.1887	0.0155	0.39686
DHRS3	-0.7758	0.015577	0.3973
MRPL20-DT	1.1356	0.015569	0.3973
AKIRIN1	0.5241	0.015618	0.3973
IFRD2	0.4287	0.015623	0.3973
RAB11FIP1	-0.6195	0.015621	0.3973
TSC1	-0.3449	0.015602	0.3973
GPHN	-0.5121	0.015544	0.3973
HERC2	0.4232	0.015588	0.3973
GIPC3	-0.6363	0.015556	0.3973
DUSP6	-0.548	0.015703	0.39904
MGAT4B	0.3764	0.015728	0.39909
LRP3	0.3759	0.015744	0.39919
STX1B	0.5211	0.015759	0.39927
ADAT1	0.6116	0.015774	0.39936
SLC2A5	-0.5292	0.01579	0.39947
COX7A2L	-0.2901	0.01581	0.39965
TBKBP1	-0.3774	0.015849	0.40034
CA11	-0.3854	0.015863	0.4004
TCEA1P2	-0.8583	0.015907	0.40123
KIF7	0.4798	0.015969	0.40218
BCAR3	-0.4272	0.016173	0.40224
HEYL	0.4479	0.016151	0.40224
HNRNPR	0.4404	0.01607	0.40224
COMMD1	-0.3843	0.016109	0.40224
NELFA	-0.443	0.016091	0.40224
RRP36	0.4985	0.01619	0.40224
PSMG4	0.466	0.016233	0.40224
TTLL11	0.6201	0.016203	0.40224
JHY	-0.68	0.016154	0.40224
-	1.2194	0.016187	0.40224
PDE6C	1.2863	0.016028	0.40224
P2RX4	-0.4505	0.016133	0.40224
TLN2	0.3545	0.016229	0.40224
TARS3	-0.4399	0.016038	0.40224
TMOD2	0.7386	0.016167	0.40224
SRSF1	0.4103	0.016216	0.40224
MPP2	-0.8168	0.016053	0.40224
ABHD12	0.3782	0.01617	0.40224
PPFIA3	-0.7234	0.016071	0.40224
KLK7	-1.3418	0.016024	0.40224
RNF185	-0.3976	0.016141	0.40224
VAMP8	-0.4317	0.016322	0.40234
ELOVL5	0.4762	0.016253	0.40234
PHACTR1	-0.5454	0.016307	0.40234
G6PD	0.3399	0.01628	0.40234
MCM10	1.0153	0.016264	0.40234
GCN1	0.3678	0.01631	0.40234
ATXN3	-0.3415	0.016332	0.40234
MPV17L2	0.8311	0.016313	0.40234
FGD5-AS1	0.3921	0.016406	0.40358
IP6K3	-0.7736	0.016406	0.40358
LINC01410	0.684	0.016427	0.40382
MTMR1	-0.343	0.016484	0.40443
TRAF1	-0.5357	0.016488	0.40443
MRPL20-AS1	0.5412	0.016522	0.40467
KDM4C	-0.5013	0.01652	0.40467
RTN4RL2	-0.8238	0.016534	0.40467
DISC1	-0.6192	0.016558	0.4048
SH2D5	-0.6095	0.016681	0.4048
NMNAT3	-1.0727	0.016663	0.4048
ZNF354A	0.4981	0.016638	0.4048
FAM53C	-0.321	0.016582	0.4048
FLOT1	-0.3832	0.016656	0.4048
CD274	-0.6376	0.016682	0.4048
NR4A3	-1.3661	0.016594	0.4048
TSSC4	0.4106	0.016605	0.4048
OGFOD2	1.4681	0.016629	0.4048
FANCA	0.6543	0.016702	0.40497
NCBP2	0.39	0.016739	0.40502
-	1.1782	0.016746	0.40502
ARMCX1	-0.3998	0.016775	0.40502
HELLS	0.5521	0.01676	0.40502
SLC11A2	-0.3684	0.016772	0.40502
APBA1	-0.3816	0.016818	0.40565
TUBGCP5	0.5106	0.016827	0.40565
DESI1	0.4107	0.016837	0.40565
EMC3-AS1	0.8938	0.01685	0.40567
C2CD2	-0.3767	0.016929	0.40699
DNER	-0.5256	0.017065	0.40775
USP40	-0.437	0.017086	0.40775
FAM162A	-0.4159	0.017093	0.40775
JRK	0.5436	0.017092	0.40775
NRIP3	-0.4251	0.017002	0.40775
AMFR	0.3339	0.017089	0.40775
NLRC5	0.3728	0.017016	0.40775
WWP2	-0.3687	0.017068	0.40775
PMM1	-0.5032	0.016991	0.40775
HDAC9	-0.3549	0.01711	0.40787
SPSB1	-0.3599	0.017129	0.40804
ESYT3	-0.5156	0.017215	0.40903
FZD6	-0.3182	0.017242	0.40903
-	1.1702	0.01719	0.40903
CFDP1	-0.4081	0.017223	0.40903
C16orf72	-0.3296	0.017202	0.40903
HGF	0.3743	0.017264	0.40923
LPP	-0.335	0.017324	0.41036
AP5M1	0.4085	0.017349	0.41067
-	0.8027	0.017436	0.41245
CENATAC	0.4137	0.017464	0.41255
ADPRM	-0.4101	0.017465	0.41255
PEA15	-0.3005	0.017502	0.41263
ZDHHC14	0.6016	0.017484	0.41263
TCP1	0.339	0.017504	0.41263
WASH2P	0.4042	0.017533	0.41301
-	-0.3888	0.017555	0.41324
SERINC3	-0.3079	0.017586	0.4137
MOB3A	-0.4056	0.017675	0.4152
BCL2A1	-0.8795	0.017701	0.41553
AMPD2	-0.4544	0.017738	0.41581
ITGA1	-0.3994	0.01773	0.41581
LINC01772	1.0206	0.01783	0.41625
NEDD9	-0.8563	0.017794	0.41625
PHF3	-0.309	0.017787	0.41625
-	-0.9912	0.017841	0.41625
ZNF630	-1.0732	0.017855	0.41625
EPG5	-0.3877	0.017846	0.41625
SF3A2	-0.3915	0.017804	0.41625
TNFSF9	-1.621	0.017813	0.41625
GOLPH3L	-0.4811	0.017895	0.41689
RLF	-0.4119	0.017914	0.41704
XBP1	-0.2981	0.018004	0.41859
TASOR2	0.448	0.018056	0.41949
HDAC4	0.4689	0.018109	0.42043
TSLP	-0.9848	0.01821	0.42085
PDCD2	0.3927	0.018144	0.42085
ARID5B	-0.2927	0.018214	0.42085
HOTAIR	0.6603	0.018198	0.42085
PABPN1	0.5332	0.018161	0.42085
KCTD11	-0.5058	0.018204	0.42085
TCF7	0.5977	0.018248	0.42137
SRRM3	-0.4983	0.018295	0.42176
CA12	-0.3391	0.018288	0.42176
PRR22	1.0537	0.018303	0.42176
BDH2	-0.4192	0.018437	0.42181
RAB3IL1	-0.458	0.018418	0.42181
WASHC2A	-0.3993	0.018442	0.42181
TMCC3	-1.2513	0.018425	0.42181
MYO9A	-0.3279	0.018325	0.42181
MINK1	-0.3982	0.01839	0.42181
UBTF	0.3786	0.018376	0.42181
PLK5	-0.8124	0.018441	0.42181
NAV1	-0.48	0.018463	0.422
MSH3	-0.4386	0.018548	0.42252
H2BC5	-0.6736	0.018516	0.42252
C8orf44	0.8231	0.018545	0.42252
P2RX7	-0.7725	0.018538	0.42252
MAN1A1	0.3476	0.018586	0.42254
PLAC9	0.5784	0.01858	0.42254
ZNF836	-0.626	0.018573	0.42254
CHM	-0.3581	0.018611	0.42283
SLC25A35	1.2434	0.018626	0.42289
-	-1.2138	0.018667	0.42324
GSDME	-0.415	0.018691	0.42352
NLRP1	-0.3803	0.018743	0.42439
-	1.4115	0.01876	0.42451
PGRMC2	-0.3133	0.01878	0.42457
SLC35F2	0.5825	0.018788	0.42457
BRPF3	-0.318	0.018803	0.42462
GALNT18	-0.5147	0.018817	0.42466
USP39	0.3907	0.018842	0.42474
FNTB	-0.5409	0.018882	0.42527
ADGRD1	-1.0261	0.018904	0.42548
LINC01133	-0.4231	0.018952	0.4259
C12orf73	0.4634	0.01896	0.4259
MARK4	-0.308	0.019016	0.42659
PLCXD1	-0.5091	0.01903	0.4266
SPATA2L	-0.5413	0.019057	0.4266
POLRMT	0.403	0.019055	0.4266
ZNF738	0.8711	0.019067	0.4266
-	0.6545	0.01914	0.42767
RANBP1	0.3749	0.019134	0.42767
TNFRSF14	-0.5287	0.019176	0.42819
AAGAB	0.5215	0.019193	0.4283
YIPF1	0.4141	0.019259	0.42918
DYNC2LI1	-0.4296	0.019271	0.42918
STX7	-0.3537	0.019299	0.42952
DDR2	-0.3065	0.019362	0.42958
NBPF3	-0.5358	0.019341	0.42958
FOXN3	-0.3026	0.019334	0.42958
TENT5A	-0.3301	0.01939	0.42958
TBX2-AS1	0.5702	0.019385	0.42958
SLC39A3	0.5642	0.019423	0.43002
LONRF1	-0.428	0.019466	0.43069
ENG	0.3006	0.019556	0.43183
LSS	-0.3796	0.019585	0.43219
KLF15	-0.9388	0.019627	0.43271
DHX40	-0.3834	0.019634	0.43271
PTDSS2	0.3386	0.019671	0.43325
ZNF707	0.4656	0.019763	0.43472
GGT5	-0.3904	0.019763	0.43472
EGR3	-1.453	0.019806	0.4351
YIF1A	0.3645	0.019796	0.4351
FANK1	-0.7046	0.019832	0.43526
ARHGEF40	0.3085	0.019853	0.43526
NPEPPSP1	-0.5287	0.019845	0.43526
TBC1D4	0.5174	0.019884	0.4354
PDZK1IP1	-1.0795	0.019958	0.43617
NFIA	0.6941	0.02013	0.43721
ACP6	0.4336	0.020034	0.43721
MAPKAPK2	0.46	0.020181	0.43721
SRP72	-0.2921	0.020177	0.43721
MAPK9	0.4087	0.020049	0.43721
ZNF451	-0.3321	0.020147	0.43721
CCT6P3	-0.5504	0.020102	0.43721
CHUK	0.5963	0.02002	0.43721
NFKB2	-0.4522	0.020186	0.43721
MAGOH2P	1.2717	0.020082	0.43721
TXNL1	-0.3147	0.020142	0.43721
ZNF516	-0.4033	0.020058	0.43721
YY2	0.9082	0.020252	0.43752
LRCH2	-0.4313	0.020249	0.43752
MIR221	0.9992	0.020297	0.43752
TWF1	0.3852	0.020317	0.43752
CPSF2	0.5303	0.020271	0.43752
AKT1	0.2988	0.020309	0.43752
PCSK2	-0.5937	0.020234	0.43752
PLIN4	1.0286	0.020257	0.43752
RAC2	-0.3996	0.020291	0.43752
DPYSL2	-0.4101	0.020349	0.43788
TBC1D3L	-0.5447	0.02036	0.43788
PXYLP1	0.4075	0.020395	0.43808
CCSER2	-0.376	0.020388	0.43808
PEX13	-0.3341	0.020494	0.43965
WNK3	-1.0702	0.020486	0.43965
ZBTB41	-0.3758	0.020516	0.43985
SEPHS1	0.4399	0.020536	0.43999
NASP	0.3414	0.02058	0.44067
EPB41	-0.476	0.020607	0.44078
IQSEC1	-0.4259	0.020625	0.44078
AK9	-0.5119	0.020622	0.44078
NOLC1	0.4286	0.02066	0.44126
B3GALNT2	0.6251	0.02073	0.44192
CTSS	-0.3279	0.020723	0.44192
ZFP62	0.3836	0.020729	0.44192
SLC35F6	0.4447	0.020745	0.44196
INHA	1.4085	0.020808	0.44223
B3GNTL1	0.5309	0.02081	0.44223
APOBEC3G	-0.6161	0.020802	0.44223
KLRA1P	0.5979	0.020835	0.44249
MICOS10	0.5887	0.020885	0.44272
EHF	-0.338	0.020876	0.44272
P4HA1	-0.3687	0.020867	0.44272
PLEKHM3	0.5222	0.02101	0.44314
MAP7	-0.3674	0.020944	0.44314
TNFRSF11B	0.4566	0.020972	0.44314
DDX10	0.47	0.021007	0.44314
GOLGA8O	0.823	0.021005	0.44314
MYO19	0.3688	0.021002	0.44314
CFAP298	0.68	0.020954	0.44314
TMEM138	0.5605	0.021079	0.44349
NUP58	-0.3931	0.021044	0.44349
C16orf87	-0.465	0.021067	0.44349
SLC2A4	-1.477	0.021059	0.44349
-	-0.8695	0.021106	0.44354
-	-1.026	0.02112	0.44354
ADGRE2	0.5083	0.021119	0.44354
NAPA	0.3963	0.02117	0.44431
ARL4C	-1.1656	0.021203	0.44443
SLC25A26	-0.3591	0.021218	0.44443
DOLK	0.4556	0.021228	0.44443
LINC01002	-0.9829	0.021194	0.44443
TBC1D5	-0.3557	0.021243	0.44445
PJA2	-0.3631	0.021258	0.4445
DHX9	0.3438	0.021455	0.44488
DEGS1	0.4076	0.021419	0.44488
LINC02593	0.7317	0.021333	0.44488
ATIC	0.3699	0.021379	0.44488
TMEM60	-0.4153	0.021435	0.44488
HMBOX1	-0.3745	0.021462	0.44488
ATP5MK	-0.3329	0.021418	0.44488
CDC16	-0.3349	0.021333	0.44488
ADSS1	-0.4374	0.021346	0.44488
MRPS11	0.372	0.02149	0.44488
TUFM	0.2876	0.021448	0.44488
EPOP	0.4619	0.02146	0.44488
PHF12	0.3866	0.021358	0.44488
ASF1B	0.7826	0.021499	0.44488
MBD4	0.4356	0.021517	0.44498
OSBPL3	0.422	0.021562	0.44509
-	-1.2579	0.021559	0.44509
KATNIP	0.394	0.021546	0.44509
CTNND1	-0.3719	0.021704	0.44775
SYTL2	-0.4798	0.021817	0.44812
TMEM9B	0.3321	0.02178	0.44812
ACADS	-0.4227	0.021755	0.44812
SPART	-0.3561	0.021828	0.44812
TOP2A	0.5053	0.021789	0.44812
UBC	-0.3922	0.021888	0.44889
LAMA3	-0.3984	0.021892	0.44889
C12orf45	0.4585	0.02194	0.44907
RENO1	1.295	0.021935	0.44907
BMP2	-0.4187	0.021993	0.44988
-	1.3872	0.022038	0.44998
ANKRD12	-0.3895	0.022017	0.44998
ASTN1	-0.7448	0.022177	0.45228
PLSCR4	-0.4476	0.022166	0.45228
DBNL	0.2783	0.022262	0.45264
CEP112	-0.3753	0.022259	0.45264
PEDS1	0.3861	0.022251	0.45264
GIPC1	0.3659	0.022258	0.45264
SLC2A1	-1.3848	0.022313	0.4534
INTS9	-0.4084	0.02234	0.45369
-	-0.7143	0.0224	0.45451
MEIOC	-0.9778	0.022408	0.45451
PHTF1	0.4745	0.022503	0.45496
C2orf92	-0.4633	0.02252	0.45496
ARL8B	-0.3063	0.022545	0.45496
NRROS	-0.8389	0.022574	0.45496
ACOX3	-0.4558	0.02251	0.45496
LETM1	0.4812	0.022591	0.45496
PHYKPL	-0.3672	0.022533	0.45496
RHEBP2	0.4858	0.022495	0.45496
ANKRD52	0.4424	0.022585	0.45496
-	1.4954	0.022571	0.45496
TRADD	-0.4591	0.022459	0.45496
SAE1	0.3423	0.022556	0.45496
PACERR	1.6439	0.022652	0.45593
PARP12	0.5048	0.022691	0.45644
-	-0.7772	0.02272	0.45648
LINC01940	-0.7328	0.022802	0.45657
-	1.054	0.022824	0.45657
BARX1	-0.8879	0.022816	0.45657
TEP1	0.4464	0.022833	0.45657
GLCE	0.3498	0.022822	0.45657
PRKCA	0.3057	0.022771	0.45657
ATP6V0A1	-0.3345	0.022801	0.45657
EXOC1	-0.366	0.022847	0.45659
TENT5C	-1.1437	0.022919	0.45723
HSPG2	-0.4372	0.022916	0.45723
E2F1	0.7829	0.022913	0.45723
WARS1	0.4833	0.022937	0.45731
PGM2	-0.3973	0.023122	0.45884
SLC4A2	-0.42	0.023067	0.45884
GK4P	-1.6146	0.02312	0.45884
GLI4	0.6266	0.023114	0.45884
-	-1.2992	0.023095	0.45884
NET1	-0.2946	0.023052	0.45884
MLEC	0.3443	0.023077	0.45884
GPR176	-0.3139	0.023039	0.45884
CRISPLD2	0.4159	0.023144	0.459
ARSB	0.5496	0.023196	0.45922
CPT1A	0.4244	0.023214	0.45922
H2AX	0.3615	0.02319	0.45922
ESPL1	-0.5439	0.023236	0.45922
ADAMTS1	0.3462	0.02323	0.45922
SAMD5	0.5292	0.023293	0.45944
ADCYAP1R1	-1.0083	0.023309	0.45944
UCHL3	-1.2547	0.023315	0.45944
NME2	0.8503	0.023293	0.45944
NUP54	-0.2989	0.023367	0.46019
ZFP90	-0.3562	0.02338	0.46019
WDSUB1	-0.5451	0.023408	0.46047
CDC42BPB	0.3688	0.02349	0.4614
GREM1	-0.3417	0.023496	0.4614
ELOVL6	0.5762	0.023579	0.46249
NNT-AS1	-0.4963	0.023566	0.46249
-	0.4391	0.023675	0.46303
DPY30	-0.3565	0.02366	0.46303
-	-1.3593	0.023666	0.46303
PJA1	-0.4072	0.023669	0.46303
STK11	0.3534	0.023636	0.46303
AGAP1	-0.389	0.023731	0.46359
SRGAP2C	0.5295	0.02376	0.46388
MNT	-0.295	0.023774	0.46389
CHDH	-0.9723	0.023791	0.46397
BRD3	0.4766	0.02384	0.46443
-	0.9684	0.023843	0.46443
-	0.8205	0.023914	0.46556
CCND3	0.4563	0.023947	0.46565
TMEM181	0.4312	0.023947	0.46565
CASTOR3	0.9466	0.023974	0.46565
RNF122	-0.6123	0.023973	0.46565
COQ4	0.3964	0.024005	0.46598
RASGRP2	-0.6989	0.024064	0.46686
FLJ20021	-0.7508	0.02408	0.46691
APH1B	-0.347	0.024111	0.46724
LOXL3	-0.4071	0.024149	0.46728
ACTR3B	0.5556	0.02416	0.46728
ANAPC5	0.3326	0.024168	0.46728
PSMB3	0.3095	0.024205	0.46761
COX18	0.4723	0.024236	0.46778
MED10	-0.397	0.024365	0.46899
STARD4-AS1	0.5706	0.024366	0.46899
NRF1	0.3488	0.024353	0.46899
CDIP1	-0.405	0.024396	0.46899
FAM210A	-0.4616	0.02439	0.46899
DRG1	-0.4329	0.024396	0.46899
NEGR1	-0.4175	0.024473	0.46969
WASF1	-0.3707	0.024473	0.46969
SHB	-0.6496	0.024496	0.46969
SIRPA	-0.3397	0.024501	0.46969
PPM1G	0.3445	0.024578	0.47091
CMSS1	0.3799	0.024616	0.47118
YOD1	0.5357	0.024644	0.47137
KCTD5	0.3356	0.024736	0.47285
TOM1L1	-0.4361	0.024774	0.47333
AGAP4	0.5285	0.024819	0.47365
XRCC3	0.489	0.024812	0.47365
TSEN15	0.698	0.025129	0.47585
HSPB7	-1.1106	0.025227	0.47585
RPS7	-0.2593	0.025194	0.47585
IL1A	-1.2828	0.024997	0.47585
GPR155	-0.4414	0.025206	0.47585
GOLGA4	-0.2757	0.024972	0.47585
MUC4	1.477	0.025152	0.47585
UBE2D3	-0.2741	0.025153	0.47585
DPCD	-0.4153	0.025131	0.47585
RPL21P16	-0.3298	0.025073	0.47585
-	0.5252	0.025088	0.47585
L3HYPDH	0.4245	0.024993	0.47585
-	-0.7262	0.0252	0.47585
TP53RK	0.421	0.025126	0.47585
YJU2	-0.4019	0.025229	0.47585
ATP5F1D	0.3052	0.025207	0.47585
-	0.8822	0.025105	0.47585
RPS17	0.6169	0.025258	0.4759
HPSE2	-0.5541	0.025311	0.47659
TMBIM1	-0.3155	0.025394	0.47746
DUSP8	-1.0703	0.025399	0.47746
-	0.6656	0.025394	0.47746
MAP1B	0.4713	0.025532	0.47863
IRF1-AS1	0.7825	0.025496	0.47863
UBXN2B	-0.6108	0.025481	0.47863
CD82	-0.3931	0.025525	0.47863
EEA1	-0.3215	0.02551	0.47863
ITGA2B	-0.8459	0.025582	0.47929
PSMC5	0.3182	0.025648	0.48001
CEP70	-0.3977	0.025666	0.48008
NAV2-AS6	-0.918	0.025743	0.48073
GOSR2	0.3941	0.025744	0.48073
SMC2	-0.4425	0.0258	0.48151
EPS8L1	-0.4636	0.025823	0.48167
VAV3	0.5496	0.025912	0.48201
SASH1	-0.3651	0.025884	0.48201
HIVEP2	-0.3736	0.025903	0.48201
SGCE	-0.2737	0.025869	0.48201
ARMCX6	-0.4393	0.025879	0.48201
PFKFB3	-0.3664	0.025927	0.48202
SNAPC5	0.5103	0.02595	0.48219
PSMG3	0.4413	0.025989	0.48264
GPR146	-0.7435	0.026049	0.48351
MTFMT	0.4933	0.026069	0.4836
GDPD3	-0.7055	0.026185	0.48523
SYS1	-0.3477	0.026214	0.4855
PKD1P4	0.4044	0.026238	0.48568
PFAS	0.357	0.026279	0.48616
SRI	0.3244	0.026346	0.48628
EZH2	0.445	0.026387	0.48628
PYROXD2	-0.408	0.02638	0.48628
VAMP1	0.7455	0.026345	0.48628
IDH3A	0.4604	0.026363	0.48628
-	1.0948	0.026326	0.48628
PELATON	-1.1248	0.0264	0.48628
FH	0.4135	0.026445	0.48633
HAS1	0.7283	0.026418	0.48633
SDF2L1	0.5264	0.026439	0.48633
REEP3	0.4004	0.02649	0.48688
PRMT5	-0.3333	0.026517	0.48711
-	-1.0322	0.026691	0.48734
GFM1	0.4809	0.026701	0.48734
HSPA12A	0.4255	0.026629	0.48734
RND2	0.9018	0.026635	0.48734
C1QTNF1	-0.3058	0.026611	0.48734
ALYREF	0.4437	0.026705	0.48734
SNRPB2	-0.285	0.026665	0.48734
PEPD	0.3072	0.026655	0.48734
KDELR3	0.3575	0.026549	0.48734
-	-0.6354	0.026608	0.48734
NGF	-0.7555	0.026852	0.48735
DYRK3	-0.352	0.02677	0.48735
HK2	-1.022	0.026861	0.48735
CCDC88A	-0.3271	0.026775	0.48735
-	1.5306	0.026815	0.48735
CKAP4	0.3818	0.026739	0.48735
HDGFL3	0.4681	0.026831	0.48735
GPCPD1	0.4554	0.026832	0.48735
CD40	-0.4105	0.026775	0.48735
CERS1	-0.776	0.026811	0.48735
ZFP92	-0.7464	0.026886	0.4874
GSR	0.3237	0.026892	0.4874
CCNI	-0.2886	0.026934	0.48789
C3orf62	0.4389	0.026956	0.48804
SP4	-0.4123	0.026984	0.48824
CEP57	-0.3214	0.026996	0.48824
SYT14	0.4529	0.027259	0.48933
PASK	0.6855	0.0271	0.48933
LINC00632	0.6174	0.027251	0.48933
-	-1.2672	0.027152	0.48933
TEK	-1.0819	0.027182	0.48933
VPS37C	-0.405	0.02721	0.48933
NUTM2A-AS1	0.4056	0.027236	0.48933
ZNF594	0.5955	0.027173	0.48933
ASPSCR1	0.3552	0.027194	0.48933
-	0.5669	0.027122	0.48933
MTG2	0.406	0.027357	0.49083
CAMSAP2	-0.2831	0.027391	0.49092
MLF1	-0.5326	0.02738	0.49092
ZNF786	0.5342	0.027483	0.49101
GEM	-0.4385	0.027431	0.49101
RAB30-DT	0.8303	0.027472	0.49101
FLT1	-0.3506	0.027427	0.49101
ZNF778	0.5218	0.027456	0.49101
DDX5	0.3741	0.027444	0.49101
ANTXR1	-0.3027	0.027537	0.49117
-	-0.8375	0.027535	0.49117
RAD51-AS1	0.5305	0.02752	0.49117
-	-0.7903	0.027622	0.49118
ADCY9	-0.3579	0.027595	0.49118
SALL1	0.3023	0.027623	0.49118
HNRNPA2B1	0.2897	0.027671	0.49177
POMGNT1	0.3076	0.027691	0.49188
HMGCL	-0.3905	0.027888	0.49195
-	0.5107	0.027913	0.49195
NAA15	0.3857	0.027879	0.49195
IL6ST	-0.2689	0.027902	0.49195
ADCY10P1	1.072	0.027755	0.49195
TAGAP-AS1	1.0391	0.027845	0.49195
RPS20	-0.2478	0.027759	0.49195
TOR1B	0.3336	0.027745	0.49195
SIGMAR1	0.297	0.027846	0.49195
LINC00431	1.1805	0.027867	0.49195
RHBDF1	0.2923	0.02787	0.49195
TM9SF4	-0.3257	0.027827	0.49195
SCYL2	0.4729	0.027932	0.49203
SIX4	0.5282	0.027966	0.49238
EEF1A1P5	-0.2421	0.028001	0.49247
UROS	0.3645	0.027998	0.49247
EXOC2	0.4275	0.028079	0.49308
ZNF787	-0.3901	0.028073	0.49308
LBH	-1.0633	0.02814	0.49364
HSPA4	0.4581	0.028304	0.49625
SLC2A6	0.6268	0.028321	0.49629
PAAF1	-0.4453	0.028369	0.49688
BEST1	-0.5496	0.028418	0.49749
SRSF10	0.2859	0.028526	0.49845
TBC1D3D	-0.4769	0.028532	0.49845
MYLK	-0.324	0.028598	0.49847
VOPP1	0.2803	0.028571	0.49847
NAALAD2	0.7535	0.028596	0.49847
HECTD2	-0.4134	0.028622	0.49847
PER1	-0.3492	0.028618	0.49847
ZNF493	0.4907	0.028567	0.49847
MUC20	0.5737	0.028654	0.49879
PHTF2	-0.3176	0.028697	0.49928
ELAC2	0.4051	0.028717	0.49937
-	-1.1163	0.028897	0.49949
RNF181	-0.3779	0.028783	0.49949
SLC35A5	-0.3811	0.028865	0.49949
SLC6A6	-0.3393	0.02881	0.49949
CEP63	0.4538	0.028874	0.49949
EDNRA	-0.3429	0.028883	0.49949
MOCS1	-0.9377	0.028876	0.49949
HSD17B10	0.3387	0.028894	0.49949
CILP	-0.6845	0.028758	0.49949
ARHGAP35	-0.3239	0.028901	0.49949
TANGO2	0.4563	0.028823	0.49949
SLFN11	-0.3483	0.028922	0.4996
CTNNBL1	-0.3138	0.028984	0.50041
CABP1	-0.5413	0.029029	0.50094
CCDC9	-0.339	0.029048	0.501
PYCR2	0.4007	0.029108	0.50113
LPCAT1	0.3163	0.029137	0.50113
GDNF	-0.9898	0.029173	0.50113
CRYAB	-0.462	0.029122	0.50113
MRPL45	-0.2954	0.029108	0.50113
ADAMTS5	0.4772	0.029171	0.50113
MTFP1	-0.6629	0.029191	0.50118
LVRN	-0.8618	0.029222	0.50145
-	-0.7595	0.029258	0.50157
C7orf26	0.4441	0.029245	0.50157
HMGB3	0.4985	0.029304	0.50159
SNF8	0.3358	0.029301	0.50159
PARP1	0.3168	0.029368	0.50237
GTDC1	-0.3195	0.029379	0.50237
ZNF25	-0.3289	0.029418	0.50277
DCP1A	-0.3033	0.029493	0.50356
HEATR5B	-0.3293	0.029556	0.50391
TEX2	0.3688	0.029559	0.50391
-	1.0575	0.029533	0.50391
POM121B	-1.3242	0.029589	0.50392
RPRD1A	0.3874	0.029575	0.50392
CEP20	-0.3232	0.02961	0.50402
-	0.6178	0.029641	0.50424
ZNF141	0.4406	0.029712	0.50424
BBS9	-0.4752	0.029701	0.50424
PXN	-0.3778	0.029697	0.50424
L3MBTL2	0.4471	0.029681	0.50424
LINC00667	0.3889	0.029745	0.50455
RANBP3	0.3513	0.029806	0.50507
MRPL39	-0.3767	0.029866	0.50584
ST7	0.4309	0.029883	0.50588
UBQLN4	0.4038	0.029924	0.50606
WAC	-0.2793	0.029964	0.50648
TTC30A	0.5002	0.029994	0.50649
EBI3	-0.7963	0.029992	0.50649
PRKAB2	-0.3339	0.03004	0.5065
FRRS1	-0.6186	0.030022	0.5065
HPS4	-0.3492	0.030032	0.5065
-	-0.3549	0.030071	0.50654
DAPK3	-0.3594	0.030072	0.50654
VPS16	0.3094	0.030111	0.50695
LARP4	0.522	0.030164	0.50738
MTERF2	0.4945	0.030166	0.50738
CCDC102B	-0.609	0.030191	0.50754
JUN	-1.0631	0.030222	0.50779
TMEM69	-0.334	0.030289	0.50779
CPS1	-0.4621	0.030379	0.50779
-	-0.7715	0.030261	0.50779
PARP8	-0.4022	0.030351	0.50779
CCZ1B	0.4102	0.030346	0.50779
MKI67	0.5328	0.030381	0.50779
NR4A1	-1.2024	0.030252	0.50779
SPATA7	-0.4076	0.030327	0.50779
SALL2	-0.4182	0.030319	0.50779
MMD	0.3841	0.030349	0.50779
PNPT1	0.463	0.030577	0.50997
RBPJ	-0.3453	0.030551	0.50997
NIN	0.4107	0.030555	0.50997
TSGA10	0.9066	0.030735	0.51099
FNDC4	0.3546	0.030736	0.51099
PURPL	0.8597	0.030758	0.51099
PLD2	-0.3426	0.030718	0.51099
CDC42EP5	-0.3536	0.030756	0.51099
STIM2	0.432	0.030825	0.51156
-	1.0699	0.030838	0.51156
SLC6A14	1.791	0.030827	0.51156
FARSB	0.3947	0.030918	0.51238
EIF4H	-0.2761	0.030905	0.51238
SLC12A9	0.337	0.030946	0.51239
RPL38	-0.248	0.030949	0.51239
KIAA2013	0.2705	0.030989	0.51267
-	1.3456	0.030996	0.51267
PITPNA	0.4335	0.031021	0.51284
KYAT3	-0.3936	0.031557	0.51295
NIPAL3	-0.4261	0.031533	0.51295
C1orf159	0.4365	0.031164	0.51295
RAB11FIP5	-0.3075	0.031357	0.51295
RPE	0.2885	0.031196	0.51295
SENP7	-0.5625	0.031455	0.51295
WDR41	-0.3937	0.031482	0.51295
ABCA13	-1.1652	0.031112	0.51295
TRIP6	-0.402	0.031462	0.51295
FTX	0.37	0.031534	0.51295
-	0.8171	0.031289	0.51295
TSTD2	0.3873	0.0311	0.51295
EHMT1	0.3965	0.031231	0.51295
-	0.792	0.031543	0.51295
HYOU1	0.4415	0.031159	0.51295
FRMD4A	-0.334	0.031358	0.51295
GOT1	0.3746	0.031149	0.51295
ZFYVE27	0.4073	0.031359	0.51295
CHD4	0.4863	0.031501	0.51295
PSMA4	0.2998	0.031285	0.51295
RSL24D1	-0.2521	0.031318	0.51295
SPNS2	1.1225	0.03107	0.51295
DOCK6	-0.3738	0.03108	0.51295
RAB8A	-0.3319	0.031427	0.51295
KCNK6	-0.314	0.031485	0.51295
EHD2	-0.4265	0.031048	0.51295
FAM71E2	-1.108	0.031362	0.51295
TOMM40	0.2942	0.031528	0.51295
SMTN	-1.0088	0.031149	0.51295
STAC	-0.9876	0.031606	0.51299
SLC35E3	-0.2947	0.031599	0.51299
BCR	0.3552	0.031584	0.51299
DNAJB11	0.4409	0.031639	0.51329
LRSAM1	-0.3986	0.031764	0.51454
MIR210	0.6314	0.031764	0.51454
DNAJC9	0.4253	0.031735	0.51454
SAMD4A	-0.2691	0.031777	0.51454
NUDT6	0.636	0.031807	0.51478
HMGXB4	-0.3235	0.031878	0.51568
MYD88	0.2965	0.031943	0.51624
DCK	-0.4331	0.032006	0.51676
TMEM100	0.613	0.031997	0.51676
INSYN1	0.9945	0.032037	0.51702
XPR1	0.4169	0.032075	0.51738
TMEM201	0.5256	0.032144	0.51785
NFASC	-0.3781	0.03215	0.51785
TRMT2B	-0.4584	0.032141	0.51785
TUBA4A	-0.3647	0.032292	0.51834
MAGI1	0.3887	0.03228	0.51834
KIF13B	-0.438	0.032286	0.51834
OSBPL8	-0.2599	0.032252	0.51834
KLK5	-1.409	0.032247	0.51834
ZNF135	0.6134	0.03221	0.51834
PARVB	0.3209	0.032303	0.51834
POT1	-0.385	0.032416	0.51992
PNO1	0.4922	0.032462	0.52016
FZD7	-0.4344	0.032457	0.52016
CLCN7	0.3457	0.0325	0.52028
TMEM67	-0.3854	0.032534	0.52033
VSIR	-0.4543	0.032519	0.52033
ACTR3	-0.2641	0.03258	0.52056
POLR2J4	0.7515	0.032595	0.52056
WDR92	0.6697	0.03267	0.52152
EXOC6	-0.6469	0.032708	0.52188
TULP4	0.4583	0.032747	0.52201
ZNF275	-0.2962	0.032745	0.52201
SMARCA4	0.3063	0.032768	0.5221
RPS15P4	-0.3251	0.033048	0.52219
XXYLT1	0.3999	0.032979	0.52219
CEP135	-0.3335	0.033082	0.52219
LMBRD1	-0.3544	0.032881	0.52219
ZNF165	-1.1594	0.032898	0.52219
PIP	-1.1946	0.032854	0.52219
EPHX2	-0.7939	0.033015	0.52219
BCL9L	-0.3359	0.03307	0.52219
RRP12	0.3775	0.033033	0.52219
CEP290	-0.437	0.032792	0.52219
MIR17HG	1.103	0.033028	0.52219
NAA30	-0.3046	0.032887	0.52219
NTAN1	-0.3421	0.032874	0.52219
NOB1	-0.3077	0.03307	0.52219
HSD17B1P1	0.6466	0.033028	0.52219
CBX6	0.3428	0.032892	0.52219
LIN7C	0.3508	0.033099	0.52221
SEC24B	-0.2862	0.033225	0.52226
DPY19L2P2	0.5575	0.033221	0.52226
SCRIB	0.3249	0.033209	0.52226
ZFPL1	-0.6249	0.033133	0.52226
LINC02376	-1.3165	0.033153	0.52226
TERF2IP	-0.3584	0.033191	0.52226
-	0.8177	0.033148	0.52226
SHC2	-0.3715	0.033218	0.52226
PNN	0.422	0.033253	0.52246
BCORL1	-0.4344	0.03331	0.52287
DAAM2-AS1	-0.9513	0.033359	0.5234
DARS1	-0.3717	0.033463	0.52353
CNPPD1	-0.3925	0.03343	0.52353
SDHAP1	0.4708	0.03348	0.52353
VPS41	-0.3543	0.033453	0.52353
HCFC2	-0.4028	0.033466	0.52353
FAM210B	0.2927	0.033482	0.52353
NT5C3A	-0.3317	0.033624	0.52536
UBE2D1	0.4119	0.033656	0.52537
NIPA2	0.4811	0.033641	0.52537
KCNC3	-0.4274	0.033671	0.52537
HNRNPA3	0.3768	0.033768	0.52578
-	0.8018	0.033734	0.52578
SUDS3	-0.2952	0.033867	0.52578
DCP1B	-0.4127	0.033831	0.52578
CDK8	0.4197	0.033769	0.52578
NDUFB1	0.3115	0.0338	0.52578
TRAF7	0.3454	0.033775	0.52578
MYL12A	-0.249	0.033842	0.52578
FMNL2	-0.302	0.033912	0.52598
CHST10	0.5061	0.033999	0.52612
RNF139-AS1	0.9458	0.033975	0.52612
MAP2K5	-0.4247	0.033983	0.52612
NIPBL-DT	0.5692	0.034042	0.52654
CCT3	0.2864	0.034068	0.52655
TAP2	0.5068	0.034081	0.52655
ABCA9	-0.4524	0.034089	0.52655
FOXK2	0.4515	0.034155	0.52733
UBA3	0.3314	0.034181	0.52741
SEC24B-AS1	0.9885	0.034238	0.52741
[truncated: 14,979 more rows]

## Sheet: Epidermis
symbol	log2FoldChange	pvalue	padj
CHAC1	-0.802	4.3827e-10	1.3427e-05
TBC1D3D	-0.7375	8.2027e-10	1.3427e-05
STC1	1.1957	6.699e-09	7.3104e-05
ZNF395	0.5339	9.4415e-08	0.00077274
GPT2	-0.4457	1.4345e-07	0.00093928
HERPUD1	-0.555	1.8338e-07	0.0010006
MMP3	0.5585	3.4425e-07	0.0014087
ADM2	-1.1254	3.3435e-07	0.0014087
CDC25B	-0.5745	6.43e-07	0.0023389
SESN2	-0.5611	7.2569e-07	0.0023758
FGD6	0.6118	8.3515e-07	0.0024856
PDK1	0.4715	1.2259e-06	0.0033445
FUT11	0.601	2.0597e-06	0.0050525
SLC1A5	-0.5503	2.1606e-06	0.0050525
THRA	-0.7692	3.9329e-06	0.0080472
EGLN3	0.5246	4.3708e-06	0.0084172
FOSB	-6.7373	4.7253e-06	0.0085943
SLITRK6	0.5975	5.0643e-06	0.008726
VMP1	0.6514	5.5396e-06	0.0090678
-	1.4373	5.9074e-06	0.0092093
IVNS1ABP	0.3817	6.908e-06	0.01028
SLC16A13	-0.7331	7.2679e-06	0.010345
HMGB1P5	0.5685	7.8467e-06	0.010704
HLA-V	0.6664	8.3273e-06	0.010905
SGCB	0.8567	1.0433e-05	0.013136
CCDC127	0.7119	1.2232e-05	0.013348
ANLN	0.6658	1.1135e-05	0.013348
CDON	1.7578	1.1954e-05	0.013348
CSGALNACT2	0.5987	1.1802e-05	0.013348
FASN	-0.4887	1.4179e-05	0.014974
MAFB	-0.4601	1.5589e-05	0.015948
ITGB1P1	0.6123	1.6348e-05	0.016218
KIRREL1	0.4554	1.7548e-05	0.016897
SMC2	0.5467	1.8425e-05	0.017234
G6PD	-0.4705	1.9097e-05	0.017367
THBD	-0.5863	2.0396e-05	0.017571
TEF	-0.7639	2.0077e-05	0.017571
PTTG1	0.4346	2.3756e-05	0.019942
CRY2	-0.5964	2.9265e-05	0.023952
RPSAP47	0.3818	3.2466e-05	0.025923
TLE3	-0.3689	3.3874e-05	0.026404
COL12A1	0.6701	3.7641e-05	0.028658
SERPINE1	0.5741	3.8671e-05	0.028773
MNT	-0.7157	4.0475e-05	0.029446
TTC22	-0.5398	4.4773e-05	0.030161
MEF2A	0.3756	4.8855e-05	0.030161
DNASE1L2	-0.4487	4.9749e-05	0.030161
SCNN1B	-0.5682	4.8368e-05	0.030161
BFAR	0.506	4.9156e-05	0.030161
FKBP10	1.4223	4.3642e-05	0.030161
CBX4	-0.5147	4.9424e-05	0.030161
GRN	-0.4204	4.6368e-05	0.030161
ARHGAP40	-0.5989	4.9182e-05	0.030161
TAF9B	0.6004	5.5155e-05	0.03283
PLD3	-0.376	5.8655e-05	0.033689
IGFBP3	1.2187	6.0255e-05	0.034011
FAM13A	0.6214	6.3619e-05	0.035301
ATG2A	-0.3696	6.8838e-05	0.03756
NFASC	-0.5357	7.5423e-05	0.039933
CDK1	0.9277	7.6528e-05	0.039933
ZNF598	-0.3545	7.6845e-05	0.039933
LYPD2	-0.5412	7.8707e-05	0.040261
FLRT3	0.42	8.2097e-05	0.041349
CST3	-0.3703	8.9686e-05	0.044487
SNAPC1	0.7394	9.3783e-05	0.045192
CEP192	0.4551	9.3869e-05	0.045192
INAFM1	-0.7577	9.6694e-05	0.045878
CAV1	0.4974	0.00010373	0.047165
EYA2	-1.5417	0.00010356	0.047165
CTSD	-0.4191	0.00011026	0.048779
FAM83C	-0.3984	0.00010937	0.048779
CCND2	-0.3869	0.00012014	0.052441
MELK	0.8104	0.00013136	0.054788
PAPPA	0.9671	0.0001389	0.054788
FAM102A	-0.4123	0.00013838	0.054788
PFKFB3	0.5595	0.00013347	0.054788
PPP1R3C	0.6764	0.00013656	0.054788
MSMB	-1.688	0.00013801	0.054788
IGFBP4	0.9356	0.00013858	0.054788
DOCK6	-0.3955	0.00014718	0.057362
P3H2	0.4322	0.00015434	0.059443
EPHB6	-0.396	0.00017572	0.06689
LMO2	-1.8623	0.00017807	0.067008
SYT7	0.5779	0.00018091	0.067301
CYP26B1	0.4042	0.00018466	0.067442
RN7SL1	1.2037	0.0001854	0.067442
NKPD1	-0.4132	0.00019883	0.071532
-	-1.9146	0.00020421	0.072667
HSPB1	-0.3916	0.0002091	0.073608
KLF7	0.3237	0.00021164	0.073708
CC2D1A	-0.386	0.00021448	0.073914
DNAJB4	0.5786	0.0002237	0.073976
STK40	-0.3855	0.00022364	0.073976
ZNF608	1.1131	0.00022222	0.073976
SOX7	-0.455	0.0002226	0.073976
CTNNAL1	0.7342	0.00023459	0.076801
C15orf39	-0.5964	0.00023921	0.077538
BCAT1	-0.6046	0.00024486	0.07859
SREBF1	-0.3498	0.00025394	0.080713
VARS1	-0.3846	0.0002808	0.085914
SECTM1	-0.6965	0.00027897	0.085914
CKAP2L	0.9516	0.00029141	0.086239
RAI14	0.5026	0.00030557	0.086239
LEP	0.8958	0.00029006	0.086239
MID1IP1	-0.4573	0.00030428	0.086239
APLN	1.0724	0.0002928	0.086239
KNDC1	-1.0856	0.00030296	0.086239
KRT6B	-0.3797	0.00029129	0.086239
KRT6C	-0.3429	0.00029849	0.086239
COL4A2	0.5869	0.00029962	0.086239
GPR153	-0.3763	0.00031477	0.087248
BCL2L11	-0.5822	0.00031742	0.087248
FAM3D	-0.7902	0.00032545	0.087248
SLC9A3-AS1	0.3463	0.00032564	0.087248
NDRG1	0.4654	0.00033282	0.087248
GMFB	0.4684	0.00033313	0.087248
TECR	-0.3645	0.00031749	0.087248
ATF4	-0.3701	0.00033184	0.087248
ARL10	0.4451	0.00034432	0.089139
NAPRT	-0.4318	0.00035516	0.090838
-	-1.5897	0.00037141	0.092561
ACOX3	-0.3677	0.00036808	0.092561
SCN4B	0.7123	0.00036946	0.092561
PITX1	-0.567	0.00038752	0.095388
PLEKHA7	-0.582	0.00039867	0.096679
MEMO1P1	1.8163	0.00039728	0.096679
LGALS7	-0.2984	0.00042107	0.10136
PPL	-0.4351	0.00042513	0.10159
TUBB4B	-0.3239	0.00043086	0.10196
NPR2	0.5199	0.00043292	0.10196
PPRC1	-0.3704	0.00044603	0.10283
ZNF397	0.4976	0.00044374	0.10283
SCAMP4	-0.3575	0.00044163	0.10283
MLXIP	-0.3835	0.00045908	0.10445
SETD1B	-0.3716	0.00045941	0.10445
S100A7A	-0.3399	0.00047401	0.10557
NRARP	-0.3665	0.00046776	0.10557
RIPOR3	-0.5492	0.00048124	0.10645
GPRC5C	0.5203	0.0004922	0.10815
LINC01679	0.7998	0.00050075	0.10929
ANKRD33B	0.9794	0.00051846	0.11241
PRKCA	0.5812	0.00053309	0.11479
SMIM5	-0.4677	0.00053648	0.11479
CDK18	0.5445	0.0005538	0.11496
SLC6A6	0.4825	0.00057236	0.11496
USP20	-0.3934	0.00057099	0.11496
SF1	-0.3235	0.00056666	0.11496
COMTD1	-0.5333	0.00056717	0.11496
ITGB1	0.4812	0.00054738	0.11496
CHSY1	0.3961	0.00054939	0.11496
TMOD2	0.5841	0.00056908	0.11496
SPINT1	-0.4577	0.00054703	0.11496
TRIB3	-0.5656	0.00056408	0.11496
NPNT	0.6691	0.00058807	0.11561
ADGRG1	-0.2867	0.00057965	0.11561
KRT16	-0.3081	0.00058972	0.11561
MICALL1	-0.3146	0.00058362	0.11561
PSORS1C1	0.5936	0.00059518	0.11598
TMEM54	-0.367	0.00062039	0.11673
MYO1B	0.4203	0.0006075	0.11673
SLC25A20	-0.5315	0.00061781	0.11673
ANXA5	0.3568	0.00061005	0.11673
AURKA	0.7135	0.00061934	0.11673
CCDC8	0.4222	0.00062944	0.11775
MCOLN3	0.9358	0.00067359	0.12459
PLEKHA6	-0.7838	0.00068577	0.12542
MAST3	-0.5157	0.00068344	0.12542
CERS4	-0.3427	0.00069196	0.12585
NFIA	-0.3725	0.00069927	0.12648
ATP6V0B	-0.3467	0.00072516	0.12854
ARL4C	0.3525	0.00073813	0.12854
MOCS1	-0.4038	0.00072781	0.12854
LTB4R	-0.3697	0.00073208	0.12854
BLOC1S6	0.4437	0.00072206	0.12854
MOCOS	-0.5726	0.00072415	0.12854
SLC27A4	-0.3044	0.00075179	0.12886
PUS1	-0.4045	0.00075155	0.12886
NPIPA1	-0.5455	0.00074963	0.12886
KLHDC8B	-0.4219	0.00077079	0.13069
TNFAIP8	0.3862	0.00077444	0.13069
GAS7	-0.3011	0.00076802	0.13069
TST	-0.4076	0.00077853	0.13071
WDR81	-0.3776	0.0007983	0.13334
DSG2	0.4066	0.0008072	0.13414
ERBB2	-0.3501	0.0008189	0.13487
WWP2	-0.3848	0.00083241	0.1359
SPTBN2	-0.3497	0.00084478	0.13602
-	0.7937	0.0008441	0.13602
BNC1	0.283	0.00084758	0.13602
THOC6	-0.4272	0.00085213	0.13608
CCN4	1.0548	0.00085974	0.13663
IDH2	-0.3575	0.00086801	0.13728
PLA2G4E	-0.2906	0.00087825	0.13823
EPB41L4B	0.4391	0.0008829	0.1383
CD109	0.4273	0.00090932	0.1392
ARMC5	-0.4804	0.00090992	0.1392
STAT3	-0.3263	0.00089872	0.1392
COL4A6	0.4659	0.00091746	0.1397
CNFN	-0.3262	0.00096702	0.14657
ASPM	0.77	0.00099962	0.14697
CENPE	0.7619	0.0010052	0.14697
DCDC2	1.8277	0.00099783	0.14697
ACSL4	0.5082	0.0010077	0.14697
HGH1	-0.5011	0.0010222	0.14697
SHOC1	-0.78	0.00098033	0.14697
LUM	1.4084	0.001028	0.14697
UBC	-0.4236	0.0010152	0.14697
SCNN1G	-0.62	0.00099427	0.14697
PLEKHH3	-0.3959	0.0010062	0.14697
PLPP2	-0.62	0.0010253	0.14697
FAM83E	-1.0368	0.0010001	0.14697
SIPA1L2	-0.4315	0.001049	0.14782
SCNN1A	-0.4351	0.001052	0.14782
CTDSPL2	0.4031	0.0010474	0.14782
GJC1	0.8306	0.001049	0.14782
NDC1	0.4334	0.0010609	0.14843
TRIM11	-0.4461	0.0010747	0.14972
ZNF326	0.508	0.0011008	0.15018
HILPDA	0.6188	0.0011233	0.15018
PRAG1	-0.395	0.0011113	0.15018
KCTD9	0.3426	0.0011011	0.15018
EXOSC4	-0.587	0.0010982	0.15018
TM7SF2	-0.3415	0.0011188	0.15018
EVPL	-0.3476	0.001101	0.15018
DHX34	-0.353	0.0011075	0.15018
KIF20B	0.4897	0.0011399	0.1517
KLF16	-0.5836	0.0011498	0.1524
FGF1	1.8713	0.001187	0.15669
SEMA3C	0.4274	0.0011924	0.15677
PLK4	0.7769	0.0011982	0.15691
GFOD1	-0.4605	0.0012065	0.15737
ZBTB48	-0.4193	0.0012179	0.15752
FOXP4	-0.4796	0.0012138	0.15752
DHCR24	-0.3293	0.0012344	0.15797
TTC7A	-0.3417	0.0012352	0.15797
CAV2	0.3184	0.0012505	0.1593
TRPM4	-0.3858	0.0012754	0.16183
ASAP3	-0.3049	0.0013394	0.16485
ANXA9	-0.3975	0.0013273	0.16485
ZNF318	0.4152	0.0013209	0.16485
C10orf99	-0.3359	0.001314	0.16485
BUB1B	0.8022	0.0013346	0.16485
PRSS27	-0.4541	0.0013389	0.16485
LGALS7B	-0.2774	0.0013144	0.16485
-	0.6102	0.0013492	0.16543
TCHHL1	1.0758	0.0013793	0.16699
RNPEPL1	-0.3833	0.0013814	0.16699
EML3	-0.3541	0.0013761	0.16699
IKBIP	0.6208	0.0013823	0.16699
ABHD4	-0.3858	0.0014018	0.16872
HES2	-0.2986	0.0014119	0.16932
LINC00519	1.0965	0.001435	0.17084
MAPK3	-0.281	0.0014342	0.17084
EPHB3	-0.3474	0.0014532	0.17175
RANGAP1	-0.3018	0.0014531	0.17175
ZNF687	-0.3795	0.001477	0.1727
LINC02621	1.006	0.0014706	0.1727
BRCA1	0.6643	0.0014744	0.1727
SLC25A36	0.4055	0.001492	0.17383
NECTIN2	-0.4404	0.0015013	0.17392
ZBED2	0.4594	0.0015168	0.17424
TOPBP1	0.3805	0.0015148	0.17424
AGPAT5	0.3871	0.0015347	0.17567
WSB1	0.2749	0.0015539	0.17725
EIF4A1	-0.6346	0.001561	0.17744
BBX	0.3697	0.0015992	0.17814
ECT2	0.4253	0.0016046	0.17814
ACHE	-1.4241	0.0015995	0.17814
XPO6	-0.2858	0.0016052	0.17814
MYBL2	0.8409	0.0015741	0.17814
SH2D3A	-0.3912	0.0015935	0.17814
AP2A1	-0.2931	0.0016012	0.17814
PLD2	-0.3165	0.001616	0.17874
RHOB	-1.2674	0.0016412	0.18073
DUOX1	-0.3012	0.0016561	0.18073
DBP	-0.7494	0.0016517	0.18073
BRD4	-0.3182	0.0016451	0.18073
CENPF	0.5615	0.0016828	0.18182
AKR1B10	-0.3556	0.0016825	0.18182
HMGB1	0.3221	0.0016736	0.18182
NUPR1	-0.3959	0.0017133	0.18451
CEP55	0.8371	0.0017292	0.18561
RAB25	-0.3247	0.0017438	0.18656
EPPK1	-0.3396	0.0017761	0.18689
REEP4	-0.3415	0.0017708	0.18689
GADD45G	-0.9213	0.0017802	0.18689
TPM2	0.388	0.0017835	0.18689
ST14	-0.2901	0.0017868	0.18689
CKB	-0.5223	0.0017745	0.18689
TUBB2B	0.591	0.0018057	0.18826
SMC4	0.4124	0.0018289	0.19008
C21orf91	0.5664	0.0018545	0.19213
KHDC4	0.3402	0.0019006	0.19605
TENM4	-0.4213	0.0019043	0.19605
KIFC1	0.6621	0.0019379	0.19888
GATAD2A	-0.2558	0.0019566	0.20017
SLC8B1	-0.379	0.0019919	0.2019
JUP	-0.3087	0.0019808	0.2019
SLC6A15	0.5467	0.0020405	0.20491
ALG10B	0.9319	0.0020595	0.20618
-	0.996	0.0020708	0.20669
RBCK1	-0.301	0.0021053	0.2095
CACFD1	-0.5527	0.0021194	0.21003
TICRR	0.8367	0.0021235	0.21003
PADI1	-0.4474	0.0021421	0.2104
LARP7	0.3568	0.002153	0.2104
SMARCA4	-0.3139	0.0021434	0.2104
FCGBP	-1.6201	0.0021618	0.21063
CTNNBIP1	-0.2748	0.0021776	0.21126
DKK3	0.3775	0.0021811	0.21126
RASAL1	-0.2755	0.0022025	0.21183
EID1	0.3184	0.0022064	0.21183
PLEKHG6	-0.4687	0.0022224	0.21212
-	-1.7708	0.002222	0.21212
NIBAN2	-0.4226	0.0022303	0.21226
CALML5	-0.301	0.0022513	0.2124
KIF11	0.6077	0.002242	0.2124
EPHX3	-0.3024	0.0022465	0.2124
PAK6	-0.3534	0.0022622	0.21282
PDGFRA	1.2523	0.0022741	0.21332
TUSC3	0.3428	0.0022919	0.21438
TOLLIP	-0.2964	0.0023638	0.22048
BPNT2	0.2994	0.0023822	0.22057
PNPLA2	-0.3728	0.0023803	0.22057
FHOD1	-0.3622	0.0023915	0.22057
PGGHG	-0.417	0.0024133	0.22193
SH3GLB2	-0.3557	0.0024264	0.22251
ERRFI1	0.3153	0.0024384	0.22299
ZBTB41	0.502	0.00251	0.2249
HJURP	0.8139	0.0024915	0.2249
ZNF711	0.5594	0.0025184	0.2249
DGAT2	-0.264	0.0024933	0.2249
SKA3	0.9787	0.0025197	0.2249
CSK	-0.3129	0.0025034	0.2249
LLGL2	-0.3626	0.0025261	0.2249
METRNL	-0.3463	0.0025163	0.2249
SPATA2	-0.4476	0.0024921	0.2249
TIAM1	-0.2687	0.002528	0.2249
ZBTB7B	-0.2556	0.0025553	0.22601
PDZK1IP1	-0.365	0.0025762	0.22601
GFUS	-0.2751	0.0025773	0.22601
BIRC5	0.7655	0.002582	0.22601
PLEKHF1	-0.6466	0.0025764	0.22601
PER2	-0.5956	0.0025894	0.22605
OGDH	-0.3096	0.0026485	0.2306
SPAG17	-0.6546	0.0026676	0.2316
ACOT11	-0.3855	0.0026778	0.2316
NHSL1	-0.3549	0.0026876	0.2316
CLCN7	-0.2598	0.0026883	0.2316
RNH1	-0.3183	0.0027009	0.23208
KRT16P2	-0.4481	0.0027083	0.2321
VWA1	-0.3985	0.0027257	0.23298
AGTRAP	-0.3648	0.0027518	0.23461
HECTD3	-0.2684	0.002777	0.23492
ALAS1	-0.3347	0.0027735	0.23492
KIAA0513	-0.3066	0.002773	0.23492
GYG1	-0.3609	0.0028019	0.2352
P4HA1	0.4015	0.0027941	0.2352
EVA1C	-0.5007	0.0027985	0.2352
ITGA6	0.3899	0.0028235	0.23581
EPB41L1	-0.741	0.002819	0.23581
RRM2	0.617	0.0028337	0.23606
TOP2A	0.6449	0.0028557	0.23681
FSTL3	0.3481	0.0028573	0.23681
BICDL2	-0.3629	0.0028867	0.23865
AP1S3	0.6418	0.0029925	0.23953
ANKZF1	0.3264	0.0029089	0.23953
POLQ	0.7068	0.0029638	0.23953
PDK4	-0.7996	0.002935	0.23953
TNFRSF10D	0.3976	0.0029358	0.23953
RELT	0.5666	0.0029884	0.23953
PCNX3	-0.3015	0.0029808	0.23953
DPAGT1	-0.3545	0.0029124	0.23953
LINC02303	-2.1134	0.0029753	0.23953
TSC2	-0.2892	0.0029486	0.23953
CBLC	-0.3261	0.0029543	0.23953
MKNK2	0.3366	0.0029591	0.23953
PI4KA	-0.2948	0.0029254	0.23953
TUBA1C	-0.2579	0.0030114	0.24045
MGAT3	-1.568	0.0030215	0.24067
MIDN	-0.2897	0.0030314	0.24088
ITPRIP	-0.3485	0.0030844	0.2445
DEPDC1	0.9058	0.003122	0.24451
EFNA5	-0.4804	0.0030974	0.24451
PPCDC	-0.4872	0.0031219	0.24451
LDLR	-0.4543	0.0031077	0.24451
STIM1	-0.2902	0.0031426	0.24496
MIR23AHG	0.5809	0.0031395	0.24496
LPCAT3	-0.3647	0.0031526	0.24515
CASP1P2	0.7172	0.0031732	0.24617
SORL1	0.3624	0.0032136	0.24813
BHLHE40	-0.4	0.0032396	0.24897
ZSWIM4	-0.4844	0.0032332	0.24897
ZNF365	0.5856	0.0032597	0.24992
ZNF92	0.634	0.003294	0.25196
OTUD6B-AS1	0.4008	0.0033358	0.25248
KLF4	-0.4285	0.0033257	0.25248
DGKH	0.3472	0.0033471	0.25248
SLC22A17	-1.0047	0.0033172	0.25248
B3GNT3	-0.3572	0.0033459	0.25248
MCOLN1	-0.3399	0.0033266	0.25248
ADAMTSL4	-0.2841	0.0033778	0.25402
FOXM1	0.5988	0.0033865	0.25402
NT5E	0.3517	0.0033994	0.25408
ARIH2OS	-1.0364	0.003448	0.25655
RECQL	0.4685	0.0034437	0.25655
-	-1.7483	0.0034698	0.25758
SEMA4A	-0.3061	0.0035374	0.2584
CRYBG2	-0.4077	0.0035364	0.2584
TRAM2	0.5241	0.0035439	0.2584
ZNF292	0.3152	0.0035344	0.2584
PDLIM1	0.3572	0.003498	0.2584
KRT14	-0.234	0.0035413	0.2584
USP43	-0.5686	0.0035026	0.2584
SLC5A3	0.4032	0.0035258	0.2584
TFAP2E	-0.5193	0.0036038	0.25873
FSTL1	0.603	0.0035687	0.25873
LOXL2	0.3582	0.0035713	0.25873
UBAP2	-0.2829	0.0035859	0.25873
NOP56	-0.2894	0.0036029	0.25873
RPL18	-0.2672	0.0035734	0.25873
SLC46A2	-0.4867	0.0036414	0.26086
POT1	0.4932	0.0036493	0.26086
SGO2	0.7253	0.0036936	0.26174
EIF2AK2	0.4503	0.0036806	0.26174
ATP13A4	-0.3821	0.0036936	0.26174
TTK	0.7894	0.0036756	0.26174
SAP30	0.5801	0.0037148	0.26267
MAB21L4	-0.3617	0.003739	0.26318
N4BP3	-0.6942	0.0037443	0.26318
RAG1	1.3489	0.0037462	0.26318
ETS1	0.3423	0.0037715	0.26439
CAMKK1	-0.4903	0.00378	0.26442
SMAGP	-0.3876	0.0038035	0.26448
JRKL	0.4558	0.0038274	0.26547
CUTA	-0.3528	0.0038629	0.26624
LFNG	0.6902	0.0038547	0.26624
-	-0.9925	0.0038579	0.26624
FAP	0.6153	0.00389	0.26698
IPO13	-0.3341	0.0039157	0.26707
SP110	-0.3858	0.0039132	0.26707
UBE2C	0.709	0.0039033	0.26707
SRCIN1	-0.4702	0.0040001	0.27226
SLC39A14	0.6339	0.004015	0.2727
MFAP4	0.9852	0.0040551	0.27486
ABCC4	0.7126	0.0040688	0.27522
BAG6	-0.3052	0.0041004	0.27615
SH3D21	0.3273	0.0041539	0.27697
COL5A2	0.4155	0.0041386	0.27697
GPLD1	-0.3474	0.0041295	0.27697
ADGRL1	-0.3199	0.0041467	0.27697
KCNIP3	-0.9389	0.004169	0.27741
LRP10	-0.326	0.0041848	0.2779
CDK14	0.6182	0.0041949	0.278
AVPI1	-0.375	0.0042221	0.27924
SGPP2	-0.3408	0.0042626	0.2803
TMEM161B	0.3615	0.0042573	0.2803
ZNF704	0.9449	0.004281	0.2803
GNE	-0.5346	0.0042738	0.2803
RAPGEFL1	-0.2968	0.0042801	0.2803
TYMP	-0.3834	0.004338	0.28347
U2AF1L5	3.2533	0.0043467	0.28347
LINC01559	1.5141	0.0043639	0.28403
BICD1	0.7228	0.0043796	0.2841
C12orf65	0.4729	0.0043823	0.2841
KLHL5	0.4477	0.0043999	0.28411
POLR2A	-0.2969	0.0043924	0.28411
CLIC3	-0.3832	0.0044459	0.28639
SPIRE2	-0.5925	0.0044527	0.28639
CDK6	0.3175	0.0045072	0.28876
AFAP1L1	0.4469	0.0045368	0.28969
TFPI2	0.4525	0.0045467	0.28969
CAPN1	-0.3052	0.0045482	0.28969
NR1D1	-1.6147	0.0045598	0.28986
PDLIM4	0.3908	0.0045813	0.29066
ALDH3B2	-0.2547	0.0046101	0.2908
EIF1	-0.3094	0.0046087	0.2908
HELZ	0.3368	0.0045946	0.2908
TCEAL4	0.3439	0.0046224	0.29101
-	-0.5565	0.0046322	0.29107
CDH1	-0.2518	0.0046461	0.29139
PRR11	0.6208	0.0046708	0.29238
EPHX1	-0.4166	0.0047084	0.29325
NEMP1	0.4716	0.0047041	0.29325
KIF26B	0.5719	0.0047533	0.29491
LRRC37BP1	0.7112	0.0047563	0.29491
MAP1LC3A	-0.4144	0.0048047	0.29735
SCRIB	-0.2739	0.0048309	0.2984
GALNT18	0.3236	0.0048803	0.30032
PIM3	-0.3643	0.00488	0.30032
LRRC58	0.3356	0.0049214	0.30145
FBN2	-0.3127	0.0049263	0.30145
TRIM28	-0.3132	0.0049185	0.30145
SPARC	0.4381	0.0049559	0.30213
FAM83H	-0.2549	0.0049482	0.30213
KLF2	-1.2496	0.0049695	0.3024
BLACAT1	0.6465	0.0050267	0.30328
NGF	-0.5058	0.0050302	0.30328
SAP130	-0.3434	0.0050674	0.30328
-	-0.4565	0.0050642	0.30328
GNB2	-0.3227	0.0050351	0.30328
TBC1D8B	0.6061	0.0050291	0.30328
WRN	0.5111	0.0050587	0.30328
RHBDF2	-0.3316	0.0050262	0.30328
SLC44A2	-0.2935	0.0050513	0.30328
ZMIZ2	-0.3425	0.0051809	0.30853
EHD1	-0.3298	0.0051907	0.30853
TYRO3	-0.2898	0.0052344	0.31044
NEK2	0.948	0.005294	0.31209
NCAPG2	0.6407	0.0052764	0.31209
TSPAN14	-0.275	0.0053278	0.31209
SLC18A3	-0.6891	0.0053088	0.31209
GPR180	0.4881	0.0053021	0.31209
AMN	-0.4558	0.0053385	0.31209
SNTB2	0.3971	0.0053191	0.31209
VASN	-0.4042	0.0053348	0.31209
MBTPS2	0.4625	0.0053666	0.31283
-	0.8809	0.0053702	0.31283
SPDL1	0.5762	0.0053945	0.31361
TMTC1	0.4569	0.0054103	0.31361
LRRC8C	0.3947	0.0054446	0.31492
CD74	-1.3777	0.0055165	0.31628
SLC16A2	0.4396	0.0055066	0.31628
TSC22D3	-0.3604	0.005493	0.31628
GGT6	-0.3078	0.0055151	0.31628
RPL28	-0.2692	0.005489	0.31628
NOD2	-0.2985	0.0055474	0.31747
MMP25	-0.7205	0.0055566	0.31747
FXR1	0.2498	0.0056189	0.31886
TYSND1	-0.3088	0.0056198	0.31886
LENG9	-0.6294	0.0056175	0.31886
AKT1S1	-0.2645	0.005601	0.31886
CEP170	0.3965	0.0056795	0.31958
PER3	-0.48	0.0057203	0.31958
KRCC1	0.3996	0.0057062	0.31958
ACKR2	-0.4138	0.0057179	0.31958
RBPJ	0.2942	0.0056552	0.31958
MLIP	-0.6935	0.0056892	0.31958
TRAPPC9	-0.382	0.0056762	0.31958
ABCA7	-0.4802	0.0057164	0.31958
DOP1B	-0.3008	0.005688	0.31958
SLC2A1-AS1	0.8877	0.0057666	0.32132
RFX7	0.3856	0.0057712	0.32132
NSFP1	1.2038	0.0057962	0.32162
AP1B1	-0.2855	0.005789	0.32162
IRF1	-0.6778	0.0058126	0.32171
SCRN1	0.3703	0.0058175	0.32171
LPGAT1	0.4073	0.0058633	0.3237
GPSM2	0.2847	0.0059418	0.32748
PGAP2	-0.2943	0.0059594	0.3279
UBA1	-0.2737	0.0060296	0.3312
TNIK	0.648	0.0060523	0.33158
C6orf132	-0.2951	0.0060567	0.33158
TIAM2	0.9003	0.0061165	0.33318
NR4A1	-2.9645	0.0061467	0.33427
KANK4	0.9785	0.0061648	0.3347
-	-0.358	0.0062115	0.33667
GPR37	-0.5723	0.0062289	0.33706
IL20	1.0134	0.0062682	0.33773
S100A2	0.282	0.0062546	0.33773
COASY	-0.2779	0.0062722	0.33773
HSPA1B	-0.3355	0.0063319	0.34038
KIF2C	0.7561	0.0063566	0.34115
COPS8	0.3812	0.0063873	0.34224
LRATD2	-0.4699	0.0064288	0.3436
PODNL1	-0.5186	0.0064336	0.3436
GGA1	-0.2826	0.0064586	0.34437
PHGDH	-0.3019	0.0065088	0.34567
LY6H	1.2215	0.0065147	0.34567
ACER1	-0.2964	0.0065497	0.34641
SPRR1B	-0.2469	0.0066117	0.34755
GALNT6	-0.2339	0.0066139	0.34755
FBLN5	1.6284	0.0065925	0.34755
SGSH	-0.3083	0.0066131	0.34755
PNRC2	0.2653	0.006625	0.34758
DHX30	-0.2769	0.0066434	0.34799
MSMO1	-0.3393	0.0066863	0.34856
CARS1	-0.2852	0.0066831	0.34856
ATP13A1	-0.298	0.0066849	0.34856
UFL1	0.2748	0.0067015	0.3488
POLRMT	-0.2875	0.0067127	0.34883
LCEP3	0.3777	0.0067624	0.35029
FRAS1	0.7431	0.006773	0.35029
DUOXA2	-0.6672	0.0068073	0.35151
MIR17HG	1.2365	0.0068303	0.35214
UBQLN2	-0.2444	0.0068895	0.35307
TC2N	-0.3265	0.0068886	0.35307
VPS18	-0.3302	0.0068895	0.35307
RELB	-0.5044	0.0068914	0.35307
LGMN	-0.2589	0.0069219	0.35353
JOSD2	-0.3945	0.0069117	0.35353
ATP5F1D	-0.3416	0.0069765	0.35576
NATD1	-0.3505	0.0069927	0.35603
POR	-0.292	0.0070168	0.3567
SBF1	-0.2532	0.0070954	0.36014
FAM20C	0.4725	0.0071071	0.36017
NMRAL2P	0.59	0.0071275	0.36065
SIPA1	-0.4301	0.0071384	0.36065
ZDHHC8	-0.3123	0.0071568	0.36102
TAPBP	-0.2666	0.007192	0.36223
-	-0.9645	0.0072082	0.36249
-	0.8088	0.0072281	0.36294
SLC15A2	-0.8203	0.0072521	0.36358
CLSPN	0.8463	0.0073655	0.3648
TEX264	-0.2639	0.0073392	0.3648
THUMPD3-AS1	0.4988	0.0073547	0.3648
THAP6	0.4488	0.0073439	0.3648
HBEGF	-0.3928	0.0073743	0.3648
TCEAL9	0.2677	0.0072948	0.3648
TRIM16	-0.3134	0.0073002	0.3648
GIPC1	-0.2689	0.0073766	0.3648
ARSA	-0.3146	0.0073165	0.3648
SLC49A3	-0.3658	0.0074416	0.36506
LY6G6C	-0.2453	0.0074512	0.36506
TRIM24	-0.3764	0.0074612	0.36506
RBMX	0.2562	0.0074415	0.36506
PUS7L	0.3491	0.0074712	0.36506
PIF1	0.9772	0.0074531	0.36506
ACTG1	-0.2551	0.0074326	0.36506
ARID3A	0.3854	0.0074269	0.36506
INAVA	-0.2705	0.0074932	0.36559
MTHFD2	-0.4509	0.0075047	0.36561
PDE4D	0.5055	0.0075367	0.36608
-	-1.0926	0.0075592	0.36608
ZWILCH	0.5355	0.0075494	0.36608
CTSA	-0.2257	0.0075437	0.36608
MPST	-0.2848	0.007605	0.36776
RAP1GAP2	0.2926	0.0076429	0.36905
ETAA1	0.3214	0.0077125	0.36997
MUC20-OT1	0.3051	0.0076971	0.36997
-	-0.5208	0.0076769	0.36997
SLC25A28	-0.2885	0.0077185	0.36997
RFNG	-0.3866	0.0077165	0.36997
PLEKHM2	-0.2414	0.0078368	0.37129
RASSF5	-0.2895	0.0078365	0.37129
TIA1	0.3095	0.0078356	0.37129
HYAL2	-0.3715	0.0078365	0.37129
PDGFC	0.4307	0.0078183	0.37129
SHROOM2	-0.3075	0.0077774	0.37129
LMAN1	0.2499	0.0077855	0.37129
PLIN4	-0.4332	0.0077873	0.37129
PRR15L	-1.3976	0.0078519	0.37147
SLC12A9	-0.3373	0.0078692	0.37175
KIAA1143	0.3459	0.0078859	0.372
TM9SF4	-0.2649	0.0079364	0.37384
NMNAT3	-0.4222	0.0079968	0.37524
UNC45A	-0.2717	0.0080004	0.37524
NPRL3	-0.3444	0.007986	0.37524
PPARGC1B	-0.4444	0.0080648	0.37755
PGM3	0.3324	0.0080728	0.37755
LUC7L3	0.2905	0.0080946	0.37803
NBEAL2	-0.2375	0.0081926	0.38116
CCL28	0.479	0.0081911	0.38116
RFC5	0.5153	0.0081964	0.38116
ARHGEF10L	-0.2321	0.0082138	0.38142
SLC66A1	-0.3084	0.0083769	0.38463
SNTG2	-1.0781	0.0083332	0.38463
ALDH5A1	-0.3435	0.0083229	0.38463
JPX	0.819	0.0083737	0.38463
DEFB4A	0.6018	0.008368	0.38463
PLPPR2	-0.2794	0.008345	0.38463
MT-TP	0.2705	0.00839	0.3847
NPM1	0.2343	0.0084796	0.38826
TRIM63	-1.5865	0.0085176	0.38945
MSTO1	-0.4123	0.0085421	0.38949
MARS1	-0.33	0.0085321	0.38949
OAT	0.2955	0.0085587	0.3897
PDE4B	1.3069	0.0085943	0.39078
TNNC1	-0.8082	0.0086369	0.39181
-	-1.3719	0.008641	0.39181
HR	-0.3534	0.0086635	0.39229
YEATS2	0.288	0.0087014	0.39346
TMEM67	0.5587	0.0087297	0.39368
RPS28	-0.2639	0.0087303	0.39368
TNKS1BP1	-0.2192	0.0087424	0.39368
PXMP4	-0.3738	0.0087552	0.39372
MFSD2A	-0.3173	0.0089529	0.39461
LCE3A	0.3636	0.008897	0.39461
YWHAQ	0.2216	0.0088898	0.39461
ACKR3	0.3714	0.0088722	0.39461
CLDND1	0.2931	0.0087973	0.39461
EIF4G1	-0.2321	0.0089151	0.39461
NISCH	-0.2459	0.0088601	0.39461
STARD4	0.3189	0.0089258	0.39461
TLCD5	0.8892	0.0088417	0.39461
MARK2	-0.2755	0.0088348	0.39461
MTERF2	0.5615	0.0088115	0.39461
MVK	-0.3062	0.0089537	0.39461
RAP2A	0.2856	0.0088949	0.39461
FRMD6	0.2217	0.0089558	0.39461
CYP4F22	-0.2408	0.0089044	0.39461
AGAP2	-0.4379	0.0089921	0.39514
INTS1	-0.2451	0.0090095	0.39538
METTL22	0.3443	0.0090313	0.3958
ECHS1	-0.2682	0.0090644	0.39673
PCCA	-0.4974	0.0090931	0.39725
IL4R	-0.2849	0.0091007	0.39725
ZWINT	0.4896	0.0091214	0.39762
CD177	-1.0624	0.0091335	0.39762
VSIG2	-0.9407	0.0091563	0.39808
WDFY1	0.2884	0.0091725	0.39826
ZNF574	-0.3378	0.0092385	0.4006
LINC02012	-1.0738	0.0093422	0.40456
ARMT1	0.3456	0.009387	0.40489
SGPL1	-0.221	0.0093655	0.40489
NR2F6	-0.3631	0.0093828	0.40489
LAMC1	0.3816	0.0094316	0.40524
ACE2	-1.1456	0.0094082	0.40524
PRXL2A	0.3131	0.0094409	0.40524
ALOX12B	-0.2585	0.009485	0.40644
SCG2	1.1966	0.0095768	0.40751
PFN2	0.2931	0.0095452	0.40751
SEC24D	0.3826	0.0096063	0.40751
ARHGAP10	-0.3124	0.0096343	0.40751
DEK	0.4084	0.0096219	0.40751
AQP3	-0.2605	0.009587	0.40751
PRKCQ	0.6111	0.0095445	0.40751
PLBD2	-0.256	0.0096344	0.40751
ATXN2L	-0.2407	0.0095624	0.40751
INSIG2	0.3673	0.0097255	0.40766
PNPLA1	-0.2845	0.0097003	0.40766
TRIQK	0.5063	0.0096923	0.40766
CDC42BPG	-0.2692	0.0097399	0.40766
RAB30-DT	1.0261	0.0097437	0.40766
-	0.6646	0.0097396	0.40766
ESRP2	-0.2475	0.0097502	0.40766
SLPI	-0.3122	0.0096914	0.40766
SCAF4	-0.2799	0.0097499	0.40766
CARHSP1	-0.3038	0.0097834	0.40853
NADK	-0.2567	0.0098212	0.40959
GBP2	-0.3606	0.0098891	0.41069
MITD1	0.3038	0.0098733	0.41069
SCAND2P	0.9524	0.0098979	0.41069
ZNF546	1.207	0.0099329	0.41162
ZC3H3	-0.3471	0.0099767	0.41292
PDS5B	0.309	0.0099937	0.4131
PKP1	-0.2113	0.010008	0.41315
DUSP6	0.3923	0.010021	0.41318
FAM13A-AS1	0.4108	0.010046	0.41368
PTK7	0.294	0.010099	0.41382
ORC3	0.3634	0.010066	0.41382
UPRT	0.4658	0.010117	0.41382
MSANTD3	0.385	0.010125	0.41382
GSN	-0.2568	0.010121	0.41382
TBL3	-0.273	0.010138	0.41382
HOOK2	-0.329	0.010123	0.41382
SLC16A7	-0.2816	0.010188	0.41483
ARL6IP6	0.4198	0.010228	0.41545
-	0.623	0.010219	0.41545
KAZN	-0.2785	0.01033	0.4157
CAPN10	-0.3478	0.010369	0.4157
WWC1	-0.3643	0.010344	0.4157
SERPINB9	-0.3829	0.010264	0.4157
SHB	-0.382	0.010448	0.4157
FAU	-0.2532	0.010391	0.4157
PRICKLE1	-0.5277	0.010288	0.4157
LIMA1	0.2495	0.010421	0.4157
NEDD1	0.3763	0.010409	0.4157
KIF26A	1.0946	0.010368	0.4157
APH1B	0.6908	0.0104	0.4157
PCSK6	-0.2813	0.010321	0.4157
CDH13	0.4957	0.01045	0.4157
PRSS8	-0.3159	0.010434	0.4157
C22orf23	-0.4375	0.010393	0.4157
MT-RNR2	0.2851	0.010277	0.4157
TMCO6	-0.3385	0.010467	0.41586
FASTKD1	0.3457	0.010516	0.4173
SAV1	0.317	0.01054	0.41758
PMVK	-0.2746	0.010591	0.41823
MORC2	-0.3284	0.010605	0.41829
-	-0.4367	0.010622	0.4183
VPS9D1	-0.4206	0.010631	0.4183
UBQLN4	-0.2404	0.010709	0.41989
ASB1	0.3654	0.01071	0.41989
MCCC2	-0.2548	0.010689	0.41989
TUSC2	-0.3477	0.010797	0.42102
BASP1	0.2496	0.010803	0.42102
ZNHIT2	-0.3901	0.010766	0.42102
BLOC1S3	-0.3446	0.010779	0.42102
-	1.348	0.010882	0.42209
CYBRD1	0.3656	0.010876	0.42209
HMMR	0.7377	0.010852	0.42209
ZBTB45	-0.3857	0.010856	0.42209
TOM1	-0.258	0.010921	0.42312
MXRA5	0.3378	0.010971	0.42454
FOS	-1.9932	0.010993	0.42488
YOD1	0.3241	0.011083	0.42631
DUSP2	-0.6951	0.011124	0.42631
RNF123	-0.298	0.011072	0.42631
TRIP13	0.689	0.011082	0.42631
MAP3K5	-0.3584	0.011113	0.42631
H19	0.7098	0.011134	0.42631
ELL	-0.3143	0.011065	0.42631
SLC9A3	0.4261	0.011179	0.42705
-	-1.3385	0.011173	0.42705
RPL24	0.2352	0.011223	0.42729
HPS1	-0.2405	0.011218	0.42729
CMTM4	0.3999	0.011225	0.42729
ATF6B	-0.2468	0.011261	0.42818
PPFIA4	0.74	0.011352	0.42843
PTPN23	-0.261	0.011331	0.42843
TNXB	-0.8086	0.011344	0.42843
H2AC8	-0.7468	0.011324	0.42843
DBF4B	0.6768	0.011359	0.42843
TP53INP2	-0.7337	0.011351	0.42843
CLPTM1	-0.2769	0.011291	0.42843
DMTF1	0.2462	0.011397	0.42887
TRIM29	-0.2126	0.011502	0.43231
AJAP1	0.5837	0.011553	0.43358
KIF16B	0.2964	0.011562	0.43358
DYNC2I1	0.329	0.011605	0.43466
SLC45A4	-0.3209	0.011617	0.43466
TULP1	-1.2842	0.011632	0.43472
MANSC1	-0.2854	0.011686	0.43574
-	0.7817	0.011686	0.43574
ECM1	-0.3659	0.011784	0.43621
CREG2	0.525	0.011742	0.43621
PIK3CA	0.2826	0.011752	0.43621
RFC1	0.2863	0.011768	0.43621
RFC3	0.7089	0.011775	0.43621
SNHG17	-0.3302	0.011792	0.43621
CECR2	-0.6183	0.01182	0.43675
NKAIN3	-1.333	0.011876	0.4375
SHKBP1	-0.3038	0.01188	0.4375
PRPF4B	0.2146	0.011966	0.43781
SNHG5	-1.1337	0.011939	0.43781
AEBP1	0.6239	0.011911	0.43781
PROSER2	-0.5312	0.011969	0.43781
LTBR	-0.2514	0.011934	0.43781
C2CD2L	-0.2951	0.012029	0.43951
RBM41	0.302	0.012091	0.43965
RIN3	-0.4079	0.012113	0.43965
PLEK2	0.3873	0.012109	0.43965
SCAND1	-0.3364	0.012086	0.43965
TMEM161A	-0.3727	0.012092	0.43965
-	-1.0893	0.012113	0.43965
TFRC	0.2144	0.012132	0.43984
PNPLA6	-0.2824	0.012197	0.44123
TPRA1	-0.2419	0.012226	0.44178
CHP1	-0.2311	0.012283	0.44237
CYP4F8	-0.9767	0.012281	0.44237
USP2	-0.3366	0.012365	0.44452
TRMT61A	-0.375	0.01237	0.44452
RSBN1	0.3374	0.012406	0.44485
EMC3-AS1	0.8948	0.012462	0.44615
TCHH	0.3984	0.012621	0.44649
ELOVL5	0.3224	0.012611	0.44649
-	-0.2513	0.012629	0.44649
MUC22	-1.6775	0.012574	0.44649
-	0.9606	0.012501	0.44649
PIK3C2A	0.235	0.012543	0.44649
WDHD1	0.4592	0.012526	0.44649
ECH1	-0.3088	0.0126	0.44649
FUT3	-0.3716	0.012579	0.44649
TTLL12	-0.2263	0.012541	0.44649
SH3RF2	-0.2459	0.0127	0.4485
SASS6	0.5287	0.01277	0.44953
DCAF4L1	-0.7633	0.012768	0.44953
IL7R	1.0114	0.012752	0.44953
NUDT19	-0.4019	0.012816	0.45066
CA12	0.2373	0.01283	0.45067
NELFA	-0.2981	0.012949	0.4515
C7orf57	0.8019	0.012923	0.4515
FAM111B	0.6597	0.012883	0.4515
POLR2L	-0.3069	0.01295	0.4515
-	0.5884	0.012937	0.4515
RALGAPA1P1	-0.7004	0.012976	0.45184
SLC52A3	-0.4927	0.012987	0.45184
RNF149	-0.2469	0.013092	0.45314
HLA-F-AS1	1.0289	0.013083	0.45314
MROH6	-0.3843	0.0131	0.45314
KAT2A	-0.2612	0.013052	0.45314
NUCB1	-0.2546	0.013122	0.45314
FOXRED2	-0.4565	0.013115	0.45314
PLXNB2	-0.2769	0.013057	0.45314
RABGGTA	-0.2611	0.013157	0.4539
TRANK1	-0.4501	0.01321	0.45453
NADSYN1	-0.2414	0.013218	0.45453
TSPO	-0.2489	0.013191	0.45453
SCCPDH	0.6322	0.013277	0.45485
ATP8B2	0.4604	0.013446	0.45485
SLC25A44	-0.2715	0.013395	0.45485
SP100	0.2532	0.013433	0.45485
UGT1A7	-0.3573	0.01336	0.45485
PSAPL1	-0.2802	0.01335	0.45485
NIPSNAP2	0.3929	0.013376	0.45485
REPIN1	-0.3048	0.013262	0.45485
PTAR1	0.315	0.013339	0.45485
INPP5E	-0.3197	0.013457	0.45485
ANO9	-0.2589	0.013463	0.45485
CENPJ	0.506	0.013422	0.45485
TNFAIP2	-0.7938	0.013427	0.45485
RAB15	0.5803	0.013442	0.45485
CTSZ	0.2702	0.013378	0.45485
MAP2K2	-0.2626	0.013322	0.45485
SLC25A23	-0.3908	0.01344	0.45485
VWA5A	-0.2955	0.013477	0.45485
PCDH1	-0.2912	0.013504	0.45499
FLCN	-0.2652	0.013509	0.45499
CNTRL	0.4666	0.013541	0.45546
SAMHD1	-0.7075	0.013551	0.45546
SCAP	-0.2672	0.013658	0.45814
RGL2	-0.314	0.013726	0.45948
E2F7	0.8743	0.013722	0.45948
MDH2	-0.2202	0.013755	0.45996
ARID1A	-0.245	0.013881	0.46031
PRCC	-0.2582	0.013894	0.46031
FBXO36	0.6366	0.013944	0.46031
MECOM	-0.8899	0.013793	0.46031
SEPTIN11	0.4538	0.013836	0.46031
TNS3	0.6898	0.013826	0.46031
SLC10A3	-0.2442	0.013844	0.46031
TRPM6	-0.6036	0.013945	0.46031
UNC13B	-0.3076	0.013916	0.46031
IL33	0.2522	0.013882	0.46031
CNNM2	-0.5059	0.01392	0.46031
CSF2RB	-0.624	0.013948	0.46031
APOBEC3A	-1.1645	0.013805	0.46031
MAGOH	0.2682	0.014147	0.46084
HIBCH	-0.2921	0.014131	0.46084
DNAJC10	0.3959	0.01412	0.46084
NOCT	-0.3181	0.014097	0.46084
TNFAIP3	-0.3698	0.014084	0.46084
PSPH	-0.4021	0.014129	0.46084
SLURP1	-0.2461	0.014086	0.46084
SLC52A2	-0.3526	0.014081	0.46084
IRF7	-0.3185	0.014136	0.46084
NTN4	-0.528	0.014057	0.46084
DLGAP5	0.7184	0.014063	0.46084
CRNDE	0.3834	0.014144	0.46084
WFDC21P	-0.3974	0.014115	0.46084
KIFC3	-0.2789	0.01417	0.46114
DPH7	-0.2979	0.014186	0.4612
CDH11	0.9964	0.014236	0.46235
BGN	0.8379	0.014251	0.46239
MIR205HG	0.329	0.014282	0.46292
TPX2	0.4358	0.014296	0.46292
SPATS2L	0.2471	0.014487	0.46411
IL1RL2	-0.3664	0.014437	0.46411
XPC	0.4595	0.014429	0.46411
MYLK	0.6223	0.014436	0.46411
PCSK1	1.3666	0.014581	0.46411
PRIM2	0.5374	0.014569	0.46411
POLR1C	-0.3095	0.01455	0.46411
PMS2P3	0.5807	0.014544	0.46411
SLC25A5	-0.2207	0.014529	0.46411
-	-1.8513	0.014423	0.46411
SH3PXD2A	0.2675	0.014588	0.46411
FAM25G	-0.9559	0.014372	0.46411
C12orf75	0.5782	0.014387	0.46411
DYRK2	-0.3163	0.014455	0.46411
ZFYVE1	-0.2689	0.01449	0.46411
MAF	0.2481	0.014458	0.46411
ROCK1	0.2391	0.014578	0.46411
NCCRP1	-0.2078	0.014468	0.46411
DSN1	0.4984	0.014627	0.46486
STK39	0.2882	0.014709	0.46662
TRAF4	-0.3873	0.014783	0.46807
ERGIC3	-0.2473	0.014844	0.46952
EPS8L2	-0.2703	0.014879	0.46972
BAG3	-0.246	0.014913	0.47035
CHML	0.4323	0.014968	0.47119
MATN2	1.2959	0.014967	0.47119
FHOD3	0.6907	0.01504	0.473
KLHL17	-0.2868	0.015085	0.47325
FRG1CP	0.5222	0.015088	0.47325
KIF23	0.5117	0.015114	0.47348
ST6GALNAC1	-0.4803	0.015176	0.47498
GMEB2	-0.3176	0.01522	0.4759
CLPP	-0.2742	0.015269	0.47698
UBR1	0.2906	0.015296	0.47736
UBALD1	-0.2819	0.015311	0.47737
ATP13A3	0.3207	0.015388	0.47807
NHS	0.4814	0.015362	0.47807
ELAVL2	0.8618	0.015375	0.47807
FAM157C	1.0248	0.015391	0.47807
FNDC3A	0.3954	0.015425	0.47866
AEN	-0.2976	0.015501	0.48012
ZFPM1	-0.5339	0.015494	0.48012
WWC3	-0.3471	0.015536	0.48072
TACR2	-1.1808	0.015568	0.48103
CDKN1B	0.2671	0.015575	0.48103
EHMT2	-0.3083	0.015655	0.48277
ARRB1	-0.3073	0.015689	0.48277
PTK6	-0.2562	0.01569	0.48277
WNT7A	0.322	0.015707	0.48282
KIF18A	0.7875	0.015754	0.48381
STMN1	0.3772	0.015788	0.4844
FAM204A	0.3704	0.015825	0.48463
LTBP4	-0.2738	0.015822	0.48463
TENT5B	-0.3116	0.016008	0.48481
ALDH9A1	-0.2306	0.01598	0.48481
ATF2	0.3996	0.016005	0.48481
DDHD2	0.3892	0.015997	0.48481
CBWD6	0.8842	0.015963	0.48481
ATM	0.3234	0.015969	0.48481
RNF10	-0.2466	0.015886	0.48481
TGM1	-0.2498	0.016004	0.48481
SORD	-0.207	0.015989	0.48481
E4F1	-0.2719	0.015976	0.48481
KLK11	-0.2321	0.015854	0.48481
XBP1	-0.2287	0.016032	0.48509
SRRM3	-0.3914	0.016122	0.48645
ATAD2	0.4418	0.0161	0.48645
FAM160B2	-0.2444	0.01611	0.48645
KDM6B	-0.2707	0.016138	0.4865
FHDC1	-0.2601	0.0162	0.48701
NAV2	0.2616	0.016184	0.48701
BCAS1	-1.7233	0.016194	0.48701
KMT2B	-0.2269	0.016215	0.48701
DHRS1	-0.2449	0.016292	0.48889
GTSE1	0.6912	0.016354	0.48985
ORC2	0.3439	0.016464	0.49259
UPK3B	-1.6008	0.016476	0.49259
ADAM15	-0.2077	0.016568	0.49398
SMPD1	-0.2825	0.016546	0.49398
PGLS	-0.2921	0.016564	0.49398
FBXW5	-0.2565	0.016594	0.4943
MAP3K6	-0.2488	0.016663	0.49556
COL27A1	0.2323	0.016681	0.49556
CLUH	-0.236	0.016676	0.49556
ALOXE3P1	-0.4146	0.016713	0.49601
ALOXE3	-0.217	0.016726	0.49601
PRDX2	-0.207	0.016761	0.49658
PPFIA3	-0.3107	0.016797	0.49676
DENND5A	0.2958	0.016837	0.49704
NUDT8	-0.4174	0.016876	0.49773
USP36	-0.2279	0.016912	0.49835
SBNO2	-0.2666	0.016943	0.49847
RPL18A	-0.1964	0.016947	0.49847
ZNF121	-0.3081	0.017001	0.49961
GRK2	-0.2268	0.017018	0.49966
S100A12	-0.3604	0.017145	0.50006
CDC7	0.5347	0.017114	0.50006
-	-1.4222	0.017065	0.50006
FASTK	-0.2418	0.017126	0.50006
PTGES2	-0.2639	0.01715	0.50006
-	0.8391	0.017147	0.50006
NAT9	-0.2869	0.017098	0.50006
CXCL17	-0.3609	0.017153	0.50006
ANKRD26	0.3488	0.017173	0.5002
NPM1P27	0.3168	0.017236	0.50157
LETM1	-0.2374	0.017258	0.50178
RBM47	-0.2914	0.017295	0.50239
PKP3	-0.2079	0.017352	0.50292
UBAC2	-0.2423	0.01734	0.50292
TUBG1	-0.2302	0.017359	0.50292
LRCH1	-0.2969	0.017418	0.50417
HNRNPA3	0.2618	0.017435	0.50422
WTAPP1	1.2051	0.017514	0.50422
MIDEAS	-0.2472	0.017558	0.50422
FBXO39	1.4657	0.017479	0.50422
GPS1	-0.2214	0.017541	0.50422
REEP6	-0.4453	0.017512	0.50422
LSR	-0.2584	0.017452	0.50422
VSIG10L	-0.2751	0.017533	0.50422
PTPA	-0.2476	0.017624	0.50567
EIF4A3	-0.2005	0.01764	0.50568
CORO2A	-0.3428	0.017665	0.50598
TCN1	-0.2438	0.017687	0.50616
PPP1R10	0.2318	0.017708	0.5063
IGIP	0.4911	0.017737	0.50668
ORC6	0.6933	0.017754	0.50673
SNAI2	0.1984	0.017806	0.50778
MTHFR	-0.2392	0.018094	0.50955
FAM151A	-0.7645	0.018124	0.50955
GOLPH3L	0.2736	0.018133	0.50955
TMBIM1	-0.2402	0.017974	0.50955
ZNF148	0.2772	0.017925	0.50955
BDP1	0.2788	0.017918	0.50955
KCNQ5	1.0076	0.018094	0.50955
-	-0.5388	0.018096	0.50955
PIP5KL1	-0.3743	0.017964	0.50955
RASSF8	0.4799	0.018111	0.50955
LMO7	-0.3351	0.018097	0.50955
STARD13	0.5313	0.017954	0.50955
SLFN5	0.2993	0.017902	0.50955
SAMD10	-0.4552	0.018013	0.50955
ADAM33	1.4304	0.018047	0.50955
DDX39A	-0.2502	0.018028	0.50955
-	0.7643	0.018164	0.50957
HCFC1	-0.2785	0.018164	0.50957
TMEM154	-0.2291	0.018293	0.51154
EZH2	-0.2518	0.018297	0.51154
SNAPC3	0.268	0.018314	0.51157
KIF20A	0.6195	0.018434	0.5136
SERTAD1	-0.3965	0.018449	0.5136
C19orf25	-0.2903	0.018416	0.5136
RPS15	-0.2227	0.01843	0.5136
KIF3C	0.3307	0.018484	0.51404
IRF5	-0.4214	0.018497	0.51404
PGBD5	-0.4004	0.018549	0.51507
D2HGDH	-0.2805	0.018594	0.51586
MFSD6	-0.2335	0.018626	0.51631
-	-0.9763	0.018656	0.51671
SLC35F6	-0.261	0.018703	0.51672
RHBDF1	-0.2951	0.018702	0.51672
SRRM2	-0.2247	0.018678	0.51672
ZFAND2B	-0.2813	0.018806	0.51699
SNHG15	-0.3446	0.018772	0.51699
PBK	0.7801	0.018776	0.51699
DRAM1	0.5084	0.018784	0.51699
ANPEP	0.8965	0.018808	0.51699
C2orf49	0.2714	0.018959	0.51728
CWH43	-0.2323	0.018961	0.51728
TUBB2A	-0.182	0.018899	0.51728
SESN3	0.3672	0.018873	0.51728
SMCO2	-0.9816	0.018952	0.51728
RASGRP1	-0.29	0.018938	0.51728
PIP5K1C	-0.2905	0.018861	0.51728
FURIN	-0.1954	0.01902	0.51848
COX8A	-0.387	0.01905	0.5185
A2ML1	-0.265	0.019068	0.5185
VEZT	0.2345	0.019093	0.5185
IER2	-0.8869	0.019116	0.5185
SPINT2	-0.2324	0.019103	0.5185
SLC25A1	-0.2803	0.019116	0.5185
CXCL5	1.4689	0.019197	0.51866
ARRDC1	-0.2243	0.019149	0.51866
MIS18BP1	0.3707	0.019201	0.51866
HERC2P2	-0.3434	0.019196	0.51866
TCF4	0.4001	0.019194	0.51866
PCSK5	-0.392	0.019249	0.51878
SLC47A2	0.4967	0.019253	0.51878
OVCH2	-0.617	0.019271	0.51883
USP3	-0.2802	0.019345	0.51996
SMC6	0.2685	0.019378	0.51999
PLXNB1	-0.2023	0.019369	0.51999
C9orf64	0.4546	0.01945	0.52122
ZNF470	0.4688	0.019456	0.52122
AMIGO1	1.0069	0.019483	0.52151
METTL17	0.28	0.019498	0.52151
LMNTD2	-0.5453	0.019537	0.52213
RIMS3	0.459	0.019571	0.5226
SASH1	-0.2723	0.019608	0.52317
DUS4L	0.683	0.019655	0.52357
PACS1	-0.2596	0.019648	0.52357
APAF1	0.3769	0.019706	0.52393
UBE2Q2	0.2388	0.019717	0.52393
-	-0.8168	0.019741	0.52416
GRM2	-1.0285	0.019856	0.52666
CHD7	-0.249	0.019867	0.52666
NR1D2	-0.3947	0.019885	0.52669
SIRT7	-0.2179	0.019908	0.52689
KITLG	0.5859	0.019929	0.52702
AHI1	0.2945	0.01999	0.52813
BMT2	0.3235	0.020036	0.52813
BCR	-0.2013	0.020027	0.52813
POLR3C	0.2756	0.020066	0.5285
LCE1E	0.3735	0.020094	0.52881
GARS1	-0.2225	0.020167	0.53029
NXF1	-0.2438	0.020201	0.53078
SFXN3	0.2317	0.02022	0.53084
ZNF182	0.4831	0.020364	0.5342
GADD45B	-1.6068	0.020407	0.53489
SPRR1A	-0.1888	0.020493	0.53518
HECW2	-1.3963	0.020479	0.53518
ATP6AP1	-0.247	0.020439	0.53518
HOTAIR	0.5653	0.0205	0.53518
MYO5A	0.2193	0.020527	0.53547
-	0.5362	0.020563	0.5357
RPS6KA1	0.3128	0.020604	0.53578
RPS5	-0.2011	0.020591	0.53578
PGLYRP4	-0.2731	0.020693	0.53723
FAM167A	0.4799	0.020681	0.53723
LINC01876	-0.9442	0.020751	0.53782
PP2D1	-0.8448	0.020765	0.53782
GINS1	0.6085	0.020762	0.53782
ATP13A2	-0.2703	0.020788	0.53798
PGAP1	0.3518	0.02089	0.53807
ARMCX5	0.3645	0.020864	0.53807
HAUS6	0.3465	0.020852	0.53807
ARHGAP1	-0.2306	0.020825	0.53807
ZNF84	0.2817	0.020851	0.53807
TCEA3	-0.3166	0.020961	0.53838
CEP44	0.4052	0.020953	0.53838
FOXN1	-0.2419	0.020967	0.53838
LPAR2	-0.3536	0.020924	0.53838
H2AW	-0.461	0.021089	0.53871
SPON2	0.5027	0.021096	0.53871
CREB5	0.9918	0.021071	0.53871
PTGES	-0.3052	0.021056	0.53871
TPCN1	-0.3587	0.021022	0.53871
LSM12	0.2977	0.021092	0.53871
-	0.7871	0.021067	0.53871
RNF126	-0.2377	0.021115	0.53879
CLK1	0.2676	0.021149	0.53907
NCAPG	0.6716	0.021174	0.53907
OVOL1	-0.302	0.021175	0.53907
RPLP0P6	-0.2527	0.021208	0.5392
NT5DC2	-0.2515	0.021266	0.5392
CDC5L	0.2345	0.021296	0.5392
ZNF628	-0.5063	0.021295	0.5392
GAS2L1	-0.2891	0.021222	0.5392
SIK1	-0.4469	0.021239	0.5392
FAM169A	0.6775	0.021315	0.53927
SHCBP1	0.7227	0.021335	0.53937
SH3BP4	0.3203	0.021381	0.54009
PROM2	-0.238	0.021571	0.54109
CLIP2	0.2626	0.021615	0.54109
STK26	0.2784	0.021518	0.54109
WDR45	-0.2498	0.021516	0.54109
CHST1	-1.2996	0.021563	0.54109
NECTIN1	-0.2197	0.021635	0.54109
ADPRHL1	1.0376	0.021469	0.54109
HS3ST6	-0.3201	0.021502	0.54109
TRIM47	0.762	0.021613	0.54109
PDK2	-0.3798	0.021557	0.54109
ILK	0.8242	0.021669	0.54152
CXXC1	-0.2372	0.021759	0.5429
GPR108	-0.3094	0.021774	0.5429
PTPN9	0.3441	0.021817	0.54355
FTL	0.2438	0.021911	0.5454
FUT1	-0.4072	0.021924	0.5454
MT1X	0.3624	0.022046	0.54761
PAIP1P1	-1.2978	0.022094	0.54838
DEPTOR	-0.9924	0.022151	0.54939
IRAG2	-1.0719	0.022182	0.54973
KIAA0753	0.3631	0.022215	0.55012
FNBP1	-0.2939	0.022271	0.55068
ZNF226	0.4277	0.02227	0.55068
POU5F1	0.4138	0.02237	0.5523
PPP1R13L	-0.2552	0.022359	0.5523
ZNF267	0.3863	0.022392	0.55243
IQSEC1	0.3585	0.02246	0.55261
MXI1	0.2625	0.022452	0.55261
MBD6	-0.2531	0.022451	0.55261
MAN2B1	-0.2639	0.022467	0.55261
RPTN	0.1864	0.022536	0.55348
ITGAV	0.254	0.022604	0.55348
PHETA1	-0.2584	0.022581	0.55348
CIRBP-AS1	0.5333	0.022583	0.55348
PDCD2L	-0.8391	0.022599	0.55348
DIXDC1	0.6121	0.022635	0.55367
UHRF1	0.4921	0.022645	0.55367
CAT	-0.1966	0.02276	0.55399
SLC35E3	0.3122	0.022749	0.55399
FAM234A	-0.2601	0.022731	0.55399
TFAP2C	-0.2445	0.022719	0.55399
ZNF142	-0.29	0.022857	0.55526
NR6A1	-0.5071	0.022863	0.55526
-	-0.9703	0.0229	0.55532
SUPT5H	-0.21	0.022885	0.55532
ZNF644	0.258	0.023021	0.55558
CBR4	0.3576	0.022955	0.55558
OPLAH	-0.3506	0.023114	0.55558
DUSP8	-0.7514	0.023148	0.55558
MASTL	0.3296	0.023121	0.55558
HMGA2	0.408	0.0231	0.55558
CCDC85C	-0.2307	0.022999	0.55558
ATP6V0A1	-0.1995	0.023094	0.55558
KLK6	-0.2231	0.023114	0.55558
MIEF1	-0.2259	0.022989	0.55558
PMM1	-0.3283	0.022941	0.55558
RTL10	-0.241	0.023026	0.55558
AFF1	0.2215	0.023235	0.55563
NRG1	0.3516	0.023209	0.55563
PSIP1	0.4986	0.023235	0.55563
NDUFS8	-0.266	0.02319	0.55563
TNFRSF13C	-0.4965	0.023286	0.55644
JUN	-1.3261	0.023396	0.55673
ST6GAL1	0.5116	0.02334	0.55673
LYSMD3	0.3145	0.023434	0.55673
FAS	0.4585	0.023403	0.55673
ALOX15B	0.2669	0.023431	0.55673
PPDPF	-0.2346	0.023363	0.55673
RPS16	-0.2111	0.023402	0.55673
ERF	0.2573	0.023317	0.55673
FAT1	0.2637	0.023502	0.55683
CENPQ	0.5181	0.023506	0.55683
PVT1	-0.3868	0.023489	0.55683
EXOC5	0.2177	0.023495	0.55683
CLK4	0.2859	0.023594	0.5581
PEX5	-0.2506	0.023654	0.55913
FRMD8	-0.2174	0.023756	0.56072
DCAF6	0.2229	0.023775	0.56077
LINC01089	0.6254	0.023803	0.56103
NIPAL4	-0.2186	0.023909	0.56135
FAM3A	-0.2882	0.023954	0.56135
TBC1D2	-0.2372	0.023872	0.56135
ITPR2	-0.305	0.023953	0.56135
DEGS2	-0.2778	0.023903	0.56135
FBRS	-0.2806	0.023894	0.56135
ZNF185	-0.2568	0.024016	0.562
MON1A	-0.3054	0.024058	0.56219
HIP1R	-0.2196	0.024058	0.56219
ANKS1A	-0.2398	0.02411	0.56268
BMP1	0.2623	0.024114	0.56268
ZNF519	1.1004	0.024161	0.56338
PRKD3	0.3385	0.024215	0.56424
TECPR1	-0.27	0.024391	0.56712
FRMPD1	-0.2555	0.024378	0.56712
RBIS	0.3218	0.024566	0.56837
KRT78	-0.2858	0.024505	0.56837
CMTM3	0.4165	0.024507	0.56837
CDH3	-0.2644	0.024517	0.56837
HM13	-0.228	0.024547	0.56837
MYH14	-0.59	0.024549	0.56837
KLF11	-0.4369	0.02464	0.56888
RHBDD2	-0.2181	0.02464	0.56888
DANCR	-0.4311	0.02473	0.56993
GNPDA2	0.2947	0.025004	0.56993
RBM3	0.2407	0.024757	0.56993
-	1.4434	0.02475	0.56993
FAM83A	-0.3189	0.025004	0.56993
MRPL11	0.2778	0.024956	0.56993
DHCR7	-0.1896	0.024979	0.56993
ZNF33A	0.2416	0.024989	0.56993
-	-0.6413	0.024883	0.56993
MFSD5	-0.2277	0.024971	0.56993
RNF6	0.2188	0.024976	0.56993
SPRED1	0.3716	0.024825	0.56993
UBN1	-0.258	0.024706	0.56993
TMEM88	-0.8784	0.024815	0.56993
MINK1	-0.2199	0.024961	0.56993
B4GALT5	-0.3858	0.024989	0.56993
MBOAT7	-0.2545	0.025016	0.56993
TWNK	-0.2766	0.025065	0.57003
-	0.9176	0.025073	0.57003
RALGPS1	-0.4534	0.025157	0.57064
AMFR	-0.2179	0.025145	0.57064
MRC2	0.4545	0.025155	0.57064
CARM1	-0.2566	0.025187	0.57064
NFIB	0.4155	0.02524	0.57144
HEXIM2	0.7966	0.025361	0.5734
MRPL35	0.2909	0.025425	0.57348
LYG1	-1.0864	0.025435	0.57348
TMEM30BP1	-0.7401	0.025412	0.57348
HPS6	-0.2801	0.025424	0.57348
SLC35A3	0.283	0.02546	0.57364
ACP2	-0.3487	0.025505	0.57387
UNC5B	-0.2484	0.025497	0.57387
MFSD14C	0.2724	0.025545	0.57399
DNAL1	0.6107	0.025545	0.57399
VDR	-0.2302	0.025615	0.57494
RGMA	-0.6666	0.025623	0.57494
KLHDC10	0.2226	0.025684	0.57593
CCDC39	1.4075	0.025805	0.57746
TMEM263	0.4276	0.025802	0.57746
SMAD5	0.3013	0.025828	0.57757
FGFR1	0.7795	0.025883	0.57762
ACSBG1	-0.2455	0.025878	0.57762
CARD14	-0.242	0.025852	0.57762
SGTA	-0.2171	0.025915	0.57794
CPLX1	-1.049	0.025959	0.57852
CAPNS1	-0.2186	0.026026	0.57961
-	1.4464	0.026065	0.5801
MTOR	-0.2298	0.026263	0.58027
MFAP2	0.3156	0.026161	0.58027
DENND2D	-0.2686	0.026261	0.58027
ALS2CL	-0.226	0.026223	0.58027
CCNB1	0.4811	0.026259	0.58027
FER	0.2289	0.026115	0.58027
MICB	1.0965	0.026286	0.58027
SPTAN1	-0.2514	0.026227	0.58027
FANCI	0.4775	0.026158	0.58027
MVP	-0.2223	0.026123	0.58027
PLIN5	-0.2839	0.026203	0.58027
CLDN1	-0.2254	0.026344	0.58027
MOXD1	0.4941	0.02634	0.58027
LINC00707	0.5735	0.026307	0.58027
YIF1A	-0.2736	0.026424	0.58096
CEP290	0.444	0.026423	0.58096
WDR74	-0.2652	0.026581	0.58403
ARHGEF5	-0.3149	0.026612	0.58432
KRT6A	-0.184	0.026673	0.58527
ULK3	-0.2059	0.026705	0.58558
FLT1	1.1963	0.026762	0.58604
FAM110A	-0.3168	0.026795	0.58637
LUCAT1	0.334	0.02687	0.58682
STK38	-0.2675	0.026889	0.58682
ADCK2	-0.3361	0.026923	0.58682
SNCG	-1.4373	0.02687	0.58682
BBC3	-0.7915	0.02692	0.58682
ALG3	-0.2392	0.026988	0.58721
-	1.1133	0.026995	0.58721
CHORDC1	0.2187	0.026994	0.58721
WDR47	0.2072	0.027027	0.58739
HSPH1	0.2761	0.027039	0.58739
ESRRA	-0.2753	0.027093	0.58817
USP37	0.4178	0.027134	0.58867
CTXN1	-0.7914	0.027225	0.59026
STOM	-0.1862	0.027269	0.59047
SLC3A2	-0.2862	0.027271	0.59047
CYP4Z2P	-1.3681	0.027336	0.59078
MORF4L1	0.2237	0.027339	0.59078
NOTCH2	-0.2061	0.027423	0.591
PINK1	-0.259	0.027392	0.591
IL1RL1	-1.6333	0.027443	0.591
TRIB1	-1.5065	0.027456	0.591
NUAK1	0.3299	0.027416	0.591
HSPE1P2	0.8711	0.027458	0.591
MCTS1	0.2411	0.027558	0.59238
HAP1	-0.5835	0.027558	0.59238
PDPN	0.3023	0.027606	0.5924
NDUFAF2	0.234	0.027608	0.5924
C5orf38	-0.3656	0.027649	0.5924
AGAP3	-0.2018	0.027649	0.5924
CDPF1	0.5579	0.027643	0.5924
PGLYRP3	-0.2274	0.027788	0.59382
MSRB1	-0.2366	0.027772	0.59382
ZNF780B	0.5376	0.027767	0.59382
FUT2	-0.2429	0.027769	0.59382
ROR1	0.9481	0.02796	0.59445
LAMA4	0.8722	0.02787	0.59445
FBXO9	-0.2259	0.027985	0.59445
NDUFA5	0.2777	0.027842	0.59445
DAGLB	-0.2191	0.028012	0.59445
BAALC-AS2	-0.4395	0.028026	0.59445
ASAH1	-0.2068	0.027927	0.59445
SLC39A2	-0.2944	0.028037	0.59445
APRT	-0.2285	0.028003	0.59445
TMC6	-0.2878	0.02805	0.59445
DUS1L	-0.2007	0.028006	0.59445
BICRA	-0.3499	0.027922	0.59445
-	-0.5463	0.028111	0.59528
MIB2	-0.2742	0.028143	0.59556
MEIS1	-0.314	0.028254	0.59578
DHRS9	0.3195	0.028361	0.59578
EXOC6B	-0.22	0.028283	0.59578
MLF1	0.4811	0.028238	0.59578
-	0.5684	0.028286	0.59578
GTF2I	-0.279	0.028359	0.59578
KCTD9P4	1.0708	0.028351	0.59578
RPS28P7	-0.2392	0.028217	0.59578
UFM1	0.2207	0.028423	0.59578
GABPB1-AS1	0.312	0.028379	0.59578
B4GALT6	0.8747	0.028426	0.59578
ASCC2	-0.2468	0.028178	0.59578
RSAD2	-0.8827	0.028502	0.59655
MYOM2	-1.2043	0.028546	0.59655
BCL2L10	-0.5934	0.02854	0.59655
ARSG	-0.7337	0.028554	0.59655
HUWE1	-0.1979	0.028643	0.59803
LRRFIP1	0.2332	0.028697	0.59812
SAR1B	-0.2491	0.028688	0.59812
ZNF488	0.8202	0.028718	0.59812
DXO	-0.3903	0.028824	0.59876
ERICH1	0.2375	0.028774	0.59876
COMT	-0.2244	0.028823	0.59876
SH3BGRL	0.29	0.028847	0.59886
FBLIM1	-0.2134	0.028873	0.59902
RASSF9	0.4809	0.028909	0.59923
TIMM44	-0.2323	0.02892	0.59923
DENND1A	-0.368	0.028947	0.59942
PHLDA2	-0.7435	0.029038	0.60054
ATP2A2	-0.1835	0.029026	0.60054
IGSF8	-0.211	0.029204	0.60074
MORF4L1P1	0.2247	0.029186	0.60074
SSBL3P1	-0.8015	0.029213	0.60074
SMC5	0.2601	0.029112	0.60074
NDC80	0.6639	0.029142	0.60074
DGCR2	-0.2196	0.029149	0.60074
PCDHB14	-0.6177	0.029251	0.60076
CLCN4	-0.4613	0.029288	0.60076
-	0.8712	0.02927	0.60076
-	-1.1273	0.029382	0.60195
PAX8-AS1	0.2274	0.029367	0.60195
RBM43	0.4387	0.029455	0.60209
ANXA3	0.2205	0.029463	0.60209
STAP2	-0.2452	0.02942	0.60209
SERINC2	-0.2086	0.029651	0.60481
TRIM14	-0.2869	0.02964	0.60481
RPL13P12	-0.3966	0.029635	0.60481
SUGT1	0.2191	0.02967	0.60482
TPM3	0.2101	0.029806	0.60517
FUBP1	0.2337	0.02979	0.60517
-	-0.6062	0.029795	0.60517
-	-0.6067	0.029708	0.60517
PIEZO1	-0.1882	0.029765	0.60517
NSRP1	0.2364	0.029817	0.60517
SLC66A2	-0.2004	0.029805	0.60517
MTR	0.3536	0.029862	0.60571
PWWP2B	-0.3176	0.029952	0.60716
ATXN7L3	-0.22	0.029988	0.60752
NBPF10	-0.4197	0.030071	0.60882
VPS37B	-0.3084	0.03009	0.60882
PLEKHG2	-1.3097	0.030149	0.60965
REN	1.2753	0.030303	0.61162
POLH	0.2714	0.030302	0.61162
-	-0.7103	0.030403	0.61175
-	0.8873	0.030339	0.61175
ELOB	-0.2399	0.030395	0.61175
ZNF77	-0.5055	0.030366	0.61175
RELA	-0.2233	0.030435	0.61203
SRF	-0.2273	0.0305	0.61221
TOB1	-0.2885	0.030488	0.61221
BCAS3	-0.3713	0.030467	0.61221
CALD1	0.1929	0.03057	0.613
ARL14EP	0.3182	0.030577	0.613
CD81	-0.1974	0.030653	0.61403
-	0.4744	0.030754	0.61403
EDC4	-0.2194	0.030672	0.61403
GAA	-0.2183	0.030756	0.61403
INTS2	0.3071	0.030704	0.61403
CCDC9	-0.2646	0.030714	0.61403
MED24	-0.2401	0.030804	0.61454
QTRT2	0.264	0.030956	0.61495
LONRF1	-0.3641	0.030881	0.61495
MRPL23	-0.5304	0.03094	0.61495
-	1.4061	0.030944	0.61495
NFE2	-0.3673	0.030954	0.61495
SEMA7A	-0.2684	0.030926	0.61495
CYBC1	-0.2426	0.030865	0.61495
RPSAP15	0.2078	0.030995	0.61534
FUCA1	-0.3803	0.031057	0.61621
KLK13	-0.2037	0.03118	0.61827
FAM193A	-0.2481	0.03123	0.61889
FBXL3	0.2486	0.0313	0.6199
DTX1	-0.4231	0.031355	0.62061
USF2	-0.2092	0.031484	0.62242
PLEKHH2	0.6062	0.03156	0.62261
KIF3A	0.3406	0.031538	0.62261
ENO2	0.6689	0.03157	0.62261
TP53	-0.2943	0.031522	0.62261
HS3ST1	-0.6732	0.031613	0.62277
MAD2L1	0.6559	0.031635	0.62277
DLX5	-0.2308	0.031622	0.62277
OSBPL1A	0.2526	0.031689	0.62298
-	-0.5111	0.031805	0.62386
STAG2	0.1967	0.031875	0.62398
ARSF	-0.4001	0.031887	0.62398
ZNF750	-0.2335	0.031887	0.62398
EMP2	-0.1737	0.031917	0.62419
-	0.7774	0.031966	0.62431
GNA15	-0.2306	0.031955	0.62431
SF3A1	-0.2281	0.031986	0.62431
JHY	0.5622	0.032042	0.6245
LONP1	-0.2337	0.032066	0.6245
FUT6	-0.9308	0.032049	0.6245
CA3-AS1	0.803	0.032095	0.62468
NEFL	0.9646	0.032182	0.62575
CAMK1D	-0.2318	0.032207	0.62575
CBX5	0.3228	0.032201	0.62575
-	-1.4031	0.032287	0.62694
URB2	-0.3443	0.032348	0.62742
RAB23	0.3769	0.032408	0.62742
CEP57	0.2808	0.032393	0.62742
RASSF8-AS1	0.706	0.032401	0.62742
BBS4	0.3589	0.032363	0.62742
SYTL1	-0.2124	0.032575	0.62802
THAP4	-0.2372	0.032659	0.62802
IL17RC	-0.4269	0.032578	0.62802
LYRM2	0.2561	0.032632	0.62802
RAB30	0.4341	0.032587	0.62802
FBXW8	-0.3085	0.032504	0.62802
LOXL1	0.7261	0.032621	0.62802
TLCD2	-0.2429	0.032616	0.62802
-	-1.3425	0.032543	0.62802
RTN4RL1	0.4041	0.032601	0.62802
RBM38	-0.406	0.032659	0.62802
FBXO10	-0.3027	0.032739	0.62901
TRABD	-0.233	0.032764	0.62912
CD164L2	-0.2541	0.032789	0.62923
RYK	0.2101	0.032869	0.63025
ANO7	-0.8463	0.032935	0.63042
MALL	-0.2521	0.033086	0.63042
ALCAM	0.2944	0.032916	0.63042
-	0.35	0.032975	0.63042
H2BC12	-0.1997	0.033094	0.63042
CPSF4	-0.3183	0.033102	0.63042
ADAMTS14	0.745	0.03306	0.63042
SLC2A3	0.7499	0.033017	0.63042
GOLGA2P7	-0.633	0.03303	0.63042
SYNGR2	-0.1976	0.033145	0.63087
GBF1	-0.2377	0.033168	0.63093
CHID1	-0.2433	0.033214	0.63144
NUP58	0.2171	0.033339	0.63345
KCNIP2	0.965	0.033359	0.63347
HNRNPR	0.2395	0.033434	0.63452
CUX1	-0.2098	0.033567	0.63485
MORF4L2	0.1821	0.033533	0.63485
CCNE2	0.6602	0.033562	0.63485
ZNF641	0.4551	0.033499	0.63485
FBXL12	-0.3203	0.033489	0.63485
USP21	-0.3459	0.033598	0.635
IRX2	-0.1993	0.033614	0.635
UBAP2L	-0.1981	0.033699	0.63514
SLC16A1	0.2112	0.03368	0.63514
PPP1R3B	0.2354	0.033671	0.63514
SLC25A51	-0.4827	0.033682	0.63514
SORT1	-0.1909	0.033771	0.63518
DLK2	0.3672	0.033779	0.63518
LDOC1	-0.2443	0.033767	0.63518
H2AJ	-0.2367	0.033729	0.63518
PSME2	-0.3067	0.033874	0.63623
ACTB	-0.2014	0.033896	0.63628
SMARCA1	0.3435	0.033928	0.63652
SH3PXD2A-AS1	-0.3208	0.034036	0.63782
FAM102B	0.5479	0.03409	0.63845
LAMP1	-0.1976	0.034109	0.63845
HLF	-0.4303	0.034138	0.63863
-	-0.328	0.034219	0.63978
DNM3	-0.6766	0.034292	0.64043
MARCHF1	0.8849	0.034307	0.64043
CLDN4	-0.7521	0.034312	0.64043
BRD1	-0.2269	0.034342	0.64063
UXS1	0.3836	0.034369	0.64076
DIRC3	0.8307	0.034392	0.64083
SEC62	0.205	0.03447	0.64098
MFGE8	-0.2018	0.034479	0.64098
ZNFX1	-0.2436	0.034503	0.64106
INTS3	-0.2789	0.034594	0.64116
S100A4	-0.3828	0.034553	0.64116
RGS12	-0.2115	0.034696	0.64116
TBC1D1	0.4767	0.034671	0.64116
BTN3A1	0.4004	0.034704	0.64116
ADHFE1	-1.2046	0.034571	0.64116
HTR3B	-1.3122	0.034645	0.64116
APBA3	-0.3268	0.034673	0.64116
IGFBP2	0.3671	0.034765	0.6413
BET1	0.3001	0.034792	0.6413
LRCH4	-0.4484	0.034846	0.6413
ASPH	0.202	0.034888	0.6413
EFCAB13	0.936	0.034761	0.6413
STX10	-0.2626	0.034882	0.6413
ZSCAN5A	0.5037	0.034845	0.6413
TFF3	-1.2685	0.034809	0.6413
ANGPTL4	0.3728	0.034927	0.64166
C1QTNF7-AS1	-1.1307	0.034977	0.64171
GTPBP6	-0.221	0.034953	0.64171
DEF8	-0.208	0.034988	0.64171
PSCA	-1.4642	0.035086	0.64243
VPS28	-0.2477	0.035086	0.64243
TRAF7	-0.21	0.035152	0.64328
OCIAD2	0.218	0.035346	0.6461
SLC9A3R1	-0.2342	0.035386	0.64647
HDGFL3	0.4729	0.035429	0.64657
ZC3H18	-0.2069	0.035431	0.64657
MMP10	0.3022	0.035549	0.6477
TJP1	-0.1876	0.035519	0.6477
CYP4F12	-0.3295	0.035615	0.64848
MASP1	1.1761	0.035696	0.64852
RTN3	-0.1895	0.035709	0.64852
BLM	0.758	0.035724	0.64852
CDYL2	0.4183	0.035736	0.64852
INSR	-0.29	0.035727	0.64852
TMF1	0.2092	0.035781	0.64886
KIF13B	-0.2309	0.035794	0.64886
ZNF512	0.5014	0.035879	0.64963
CERS6	0.2923	0.036095	0.64963
SEC22C	0.2707	0.036081	0.64963
TMPRSS11B	-1.3494	0.036068	0.64963
PSORS1C3	0.5004	0.035863	0.64963
PQBP1	-0.2479	0.036007	0.64963
TBL1X	-0.2121	0.035919	0.64963
MFSD3	-0.269	0.036013	0.64963
MIRLET7A1HG	0.6893	0.035959	0.64963
DNA2	0.5714	0.035999	0.64963
PGAM5	-0.2306	0.036047	0.64963
ACTR6	0.3087	0.036018	0.64963
LINC02210	0.3217	0.035952	0.64963
NLRX1	-0.2567	0.036197	0.65039
TOM1L2	-0.2144	0.036171	0.65039
-	-0.9048	0.036294	0.65106
FOXA1	-1.4173	0.036279	0.65106
LIMK1	-0.2362	0.03636	0.65153
SETD1A	-0.2268	0.036416	0.65218
IBTK	0.2552	0.036465	0.65252
BDKRB2	-0.2507	0.036475	0.65252
AP5M1	0.2601	0.036538	0.65329
CDCA2	0.6575	0.036583	0.65374
C12orf56	-0.4298	0.036611	0.65389
UHMK1	0.2579	0.036735	0.6539
NUCKS1	0.2496	0.036704	0.6539
PRKAA1	0.2336	0.036767	0.6539
CENPH	0.4667	0.03672	0.6539
DEPDC7	0.464	0.036694	0.6539
PLA2G4F	-0.1882	0.036759	0.6539
PKD1P4	0.5331	0.036698	0.6539
BCL3	-0.3402	0.036809	0.65421
CHI3L2	-0.3378	0.036956	0.65455
STX11	-0.3065	0.037028	0.65455
TCEAL3	0.4272	0.037019	0.65455
FAM111A	0.2396	0.036868	0.65455
ZDHHC17	0.3601	0.037028	0.65455
NAGPA	-0.3112	0.036891	0.65455
TUBB3	-1.7594	0.03694	0.65455
ELAC2	-0.2041	0.036979	0.65455
MSI2	0.324	0.03691	0.65455
FLG-AS1	-0.4328	0.037134	0.65467
TEAD3	-0.1855	0.037083	0.65467
PRPS1	0.3773	0.037112	0.65467
SET	0.2229	0.037135	0.65467
RPL36A	0.5079	0.037165	0.65485
SH2D4A	-0.2481	0.037194	0.65501
TRAM1	0.2076	0.037244	0.65532
RN7SL441P	-0.8875	0.037252	0.65532
ORAI3	0.7697	0.037321	0.65578
-	0.6574	0.037316	0.65578
DLX6	-0.5419	0.037359	0.6558
POGZ	-0.2022	0.037495	0.65617
KIAA1522	-0.2504	0.037632	0.65617
LINC02783	0.7177	0.037631	0.65617
PFKFB4	0.6852	0.037511	0.65617
-	0.7933	0.037661	0.65617
DAB2	0.7718	0.037499	0.65617
SLC35A4	-0.2315	0.037648	0.65617
FOXO4	-0.2654	0.037559	0.65617
COL5A1	1.0865	0.037594	0.65617
LINC02635	-0.2806	0.037503	0.65617
ITPK1	0.3044	0.037585	0.65617
SCPEP1	-0.2725	0.03765	0.65617
BAHCC1	0.3136	0.037502	0.65617
-	0.6111	0.037727	0.65618
MLST8	-0.222	0.037742	0.65618
TMTC3	0.2946	0.037762	0.65619
DUSP1	-0.9312	0.037821	0.65662
TLE1	-0.231	0.037853	0.65662
ABTB2	-0.2851	0.037867	0.65662
ZNF319	-0.324	0.037845	0.65662
PGLS-DT	0.6321	0.037911	0.65703
GCN1	-0.2017	0.037961	0.65755
FBXO46	-0.2541	0.037991	0.65772
-	0.6328	0.038128	0.65974
ANKH	-0.2049	0.038214	0.65984
ZSWIM8	-0.2003	0.038214	0.65984
TMEM114	0.7954	0.038209	0.65984
ZNF234	0.3915	0.038176	0.65984
CHAF1A	0.2903	0.038291	0.66046
TRIM26	-0.2063	0.038362	0.66135
MZT1	0.5221	0.0384	0.66164
SLC9A9	-0.3022	0.038461	0.6621
CSNK1D	-0.2224	0.038467	0.6621
FBXO44	-0.2424	0.038725	0.66238
-	0.7158	0.03852	0.66238
ZRANB2	0.2402	0.038696	0.66238
ZDBF2	0.4164	0.038726	0.66238
FAM200B	0.5351	0.038699	0.66238
UVSSA	-0.2202	0.038531	0.66238
SMIM3	0.3524	0.038713	0.66238
AP4M1	-0.3122	0.03857	0.66238
MIR222HG	0.3591	0.038715	0.66238
KATNIP	-0.2031	0.038682	0.66238
VPS16	-0.2165	0.038684	0.66238
ELL2P1	-1.1084	0.038772	0.66283
MTF1	-0.2118	0.03897	0.66414
CEBPZ	0.242	0.038953	0.66414
SEC16A	-0.203	0.03897	0.66414
ZNF160	0.2378	0.03897	0.66414
IQGAP3	0.4202	0.039208	0.66652
H2BC8	-0.3873	0.039187	0.66652
FKBP8	-0.1908	0.039182	0.66652
LINC01355	0.5945	0.039283	0.66739
VRK2	0.2628	0.03936	0.66809
GPR146	1.2363	0.039429	0.66809
IFRD1	-0.4066	0.039447	0.66809
COMMD5	-0.3012	0.039442	0.66809
DTWD1	0.3313	0.039384	0.66809
CAPS	-0.7431	0.039419	0.66809
-	1.1855	0.039558	0.66836
VIPR1-AS1	0.6617	0.039511	0.66836
DCK	0.3556	0.039565	0.66836
DPYSL2	0.4551	0.039485	0.66836
ARHGDIB	-0.2575	0.03954	0.66836
ZNF654	0.2314	0.039637	0.66853
RASA4CP	-0.3402	0.039606	0.66853
AP3S1	0.1928	0.03969	0.6691
JUNB	-0.7845	0.039774	0.67015
CABLES1	-0.4096	0.039882	0.67164
ZNF692	-0.2298	0.040013	0.67332
AFAP1	0.4974	0.040044	0.67332
EEF2	-0.1949	0.040117	0.67397
SYMPK	-0.2039	0.040141	0.67397
TCP11L1	0.3404	0.04017	0.67406
SENP7	0.3253	0.040257	0.67477
MIR4453HG	0.7135	0.040279	0.67477
ATP6AP1L	0.5118	0.040392	0.67477
COL1A2	1.3137	0.040339	0.67477
LYNX1	-0.2637	0.040459	0.67477
CPSF1	-0.2259	0.04046	0.67477
IER5L	-0.3771	0.040293	0.67477
PCF11	0.1971	0.040435	0.67477
ARHGAP19	0.3707	0.040299	0.67477
SEC23A	0.2532	0.040361	0.67477
ZNF812P	-0.5085	0.040416	0.67477
-	0.7422	0.040494	0.67494
-	0.4373	0.040511	0.67494
TRERF1	0.3672	0.040612	0.67559
ATXN2	-0.2691	0.040611	0.67559
KIF3B	0.2648	0.040663	0.67575
TMEM147	-0.2116	0.04065	0.67575
STARD10	-0.2174	0.040696	0.67596
MTO1	-0.2207	0.040729	0.67617
CBX7	-0.4995	0.040785	0.67675
-	-0.5273	0.040829	0.67681
EPHX2	-0.3031	0.04083	0.67681
RGS3	-0.2975	0.04088	0.6772
ANXA8	0.187	0.040895	0.6772
ARHGAP22	0.5977	0.041018	0.67762
FERMT2	0.5504	0.040981	0.67762
-	-0.6106	0.041024	0.67762
CHERP	-0.2402	0.041011	0.67762
CUL3	-0.2099	0.04108	0.67787
CENPI	0.6837	0.041128	0.67822
ANO6	0.2057	0.041143	0.67822
AKAP12	1.0069	0.041195	0.67841
MPDZ	0.5946	0.041238	0.67841
-	0.9906	0.041202	0.67841
BICDL1	-0.2432	0.041224	0.67841
TNFRSF1A	-0.1875	0.041279	0.67875
SEC14L1P1	-0.7709	0.0413	0.67875
-	1.2382	0.041358	0.67902
RIPK4	-0.2103	0.041343	0.67902
SMYD2	0.2116	0.041436	0.67905
TEC	-0.2694	0.041442	0.67905
SLC35C1	-0.2582	0.041389	0.67905
COL17A1	0.2711	0.041441	0.67905
SHARPIN	-0.2367	0.041487	0.67939
SF3A2	-0.2508	0.041504	0.67939
FLOT2	-0.1931	0.04157	0.67944
RHCE	0.8866	0.041604	0.67966
NDRG2	-0.2716	0.041747	0.68063
TAOK1	0.2128	0.041733	0.68063
ATXN1	0.2222	0.041808	0.68095
PDPK2P	-0.5355	0.041793	0.68095
CD38	-0.7931	0.04192	0.68183
CASP7	0.311	0.041885	0.68183
SYT15	0.9648	0.042002	0.68242
RASGEF1A	0.5859	0.041999	0.68242
-	-0.8994	0.042058	0.68299
PIP4P1	-0.2333	0.042109	0.68348
EGR1	-1.2881	0.042242	0.68529
GIGYF1	-0.1785	0.042315	0.68604
GRINA	-0.2115	0.04233	0.68604
C1orf220	1.2986	0.04238	0.68652
TNNT3	0.6008	0.042651	0.69056
TRUB1	0.2913	0.04271	0.69118
SLC9A1	-0.2341	0.042792	0.69216
SLC25A39	-0.1907	0.042891	0.69299
RHBDD3	-0.2998	0.042907	0.69299
SUMO1	0.2023	0.042997	0.69376
NABP1	0.2093	0.042997	0.69376
-	0.4777	0.043094	0.69417
C9orf40	-0.4283	0.043145	0.69417
N4BP2L2-IT2	-0.4762	0.04315	0.69417
CDK10	-0.2211	0.043118	0.69417
KRI1	-0.1966	0.043114	0.69417
NRIP1	0.1949	0.04305	0.69417
CCDC18	0.5891	0.043315	0.69518
PRELID1P6	-0.608	0.043292	0.69518
RABEP2	-0.2291	0.04334	0.69518
SNN	-0.2011	0.043264	0.69518
-	-0.7587	0.043335	0.69518
IFITM2	-0.2676	0.043402	0.69584
-	-0.7262	0.043425	0.69586
FAM222B	-0.2958	0.04353	0.69687
ABHD12	-0.2113	0.043527	0.69687
CPTP	-0.2159	0.043805	0.69722
KIF13A	0.2262	0.04415	0.69722
MUC3A	-2.1684	0.04434	0.69722
-	0.5338	0.043826	0.69722
-	0.8212	0.043734	0.69722
ZNNT1	0.5052	0.044068	0.69722
CTSB	-0.2306	0.043909	0.69722
KCNK7	-0.324	0.043919	0.69722
B4GALNT4	0.3684	0.043656	0.69722
PPFIBP2	-0.188	0.044224	0.69722
RPL13AP5	-0.2065	0.043673	0.69722
TEAD4	-0.3197	0.044035	0.69722
RPS17	0.4145	0.044196	0.69722
DMXL2	0.3096	0.044261	0.69722
NOMO2	-0.2221	0.044178	0.69722
TRAPPC1	-0.2264	0.044056	0.69722
RGS19	-0.4162	0.044112	0.69722
CEACAM7	-1.5395	0.044098	0.69722
AP2S1	-0.1999	0.044101	0.69722
CAMSAP3	-0.2382	0.043647	0.69722
NOTCH3	-0.2485	0.043703	0.69722
BPIFC	-0.2181	0.044009	0.69722
MT-ATP8	0.2328	0.043902	0.69722
ZAN	1.0678	0.044379	0.69731
TMEM41B	0.217	0.044452	0.69731
ZNF805	-0.3898	0.044445	0.69731
FZD5	-0.2713	0.044533	0.69791
VSTM4	1.2348	0.044614	0.6985
TJP2	-0.2977	0.044678	0.69873
RDH12	-0.1832	0.044681	0.69873
SNRNP70	-0.1639	0.044781	0.69949
DUSP10	-0.6782	0.044892	0.70016
RIN1	-0.221	0.044912	0.70016
AP2A2	-0.2119	0.044912	0.70016
ITGB5	-0.1935	0.044964	0.70048
COPS5	0.1886	0.045072	0.70048
CFL1	-0.1641	0.04508	0.70048
DDX51	-0.2256	0.045082	0.70048
SOX12	-0.3498	0.04501	0.70048
-	1.1992	0.04504	0.70048
TAF1B	0.2639	0.045107	0.70053
CKAP4	-0.1743	0.045152	0.70068
CKMT1A	-0.283	0.04516	0.70068
SLC35E2B	-0.262	0.045289	0.70236
BRPF1	-0.205	0.045363	0.70303
MEFV	-0.426	0.045376	0.70303
ZYG11B	0.2163	0.045605	0.70348
AIDA	0.2516	0.045527	0.70348
TMEM237	0.3354	0.045554	0.70348
STAG1	0.2337	0.045719	0.70348
RMND5B	-0.2244	0.045442	0.70348
PTK2	0.1994	0.045722	0.70348
KIFC2	-0.2251	0.045471	0.70348
ENDOG	-0.7093	0.045734	0.70348
RPSAP52	0.8197	0.045724	0.70348
SMARCC2	-0.191	0.045725	0.70348
CDH24	-0.3866	0.04577	0.70348
FBN1	0.7982	0.045737	0.70348
INPP5K	-0.2093	0.04559	0.70348
ACADVL	-0.1837	0.045831	0.70348
UCKL1	-0.2351	0.045856	0.70348
MISP	0.4906	0.045835	0.70348
PLIN3	-0.1905	0.045835	0.70348
TSHZ3	0.386	0.045766	0.70348
NAPG	0.2218	0.045912	0.70401
ASNS	-0.6467	0.045977	0.70451
CCDC22	-0.3157	0.045988	0.70451
SLC5A6	-0.2862	0.046142	0.70622
FAM86EP	-0.728	0.046183	0.70651
KLHL21	-0.1949	0.046345	0.7079
ZSCAN23	0.7543	0.046348	0.7079
CCDC57	0.3112	0.04636	0.7079
KHSRP	-0.1658	0.046416	0.70842
CASP6	0.3182	0.046475	0.70872
PCMTD2	-0.1963	0.0465	0.70872
SLC35E4	-0.3195	0.046488	0.70872
RHOD	-0.1751	0.046568	0.7091
PKMYT1	0.6389	0.046547	0.7091
CD14	-0.4478	0.046752	0.71044
RNF24	0.3259	0.046789	0.71048
SCARA3	0.4199	0.046839	0.71091
PFDN2	-0.2188	0.046996	0.71248
FANCD2	0.5307	0.047008	0.71248
KBTBD8	-0.5172	0.047038	0.71261
RBFOX2	0.1708	0.047063	0.71265
MAPK10	-0.5624	0.047127	0.71282
PRRC2A	-0.1932	0.047161	0.71282
PRR12	-0.237	0.047148	0.71282
UPF1	-0.2294	0.047111	0.71282
NOL9	-0.2446	0.047278	0.71393
CYP4B1	-0.7901	0.04735	0.71422
SLC20A1	-0.2483	0.047396	0.71422
NUP54	0.2352	0.047407	0.71422
HNRNPL	-0.1788	0.047402	0.71422
SF3B4	-0.1922	0.047502	0.71482
MAGI1	-0.2974	0.047512	0.71482
H4C8	-0.3017	0.047509	0.71482
SLC16A1-AS1	0.4255	0.047962	0.71579
CCSAP	0.2489	0.048011	0.71579
FBXO48	0.4861	0.048057	0.71579
PPP2R2C	-0.1784	0.048054	0.71579
SOWAHB	-0.4024	0.048203	0.71579
HNRNPDL	0.1813	0.048118	0.71579
SPOCK1	0.9645	0.04784	0.71579
-	-0.7486	0.04802	0.71579
FKBP9	-0.1804	0.048003	0.71579
LINC01006	-0.688	0.048089	0.71579
STS	-0.3273	0.048279	0.71579
INTS6L	-0.3143	0.048069	0.71579
FHL1	0.3198	0.047658	0.71579
HAS2	0.7815	0.04815	0.71579
HSF1	-0.2235	0.047752	0.71579
DNAJC24	0.3086	0.04818	0.71579
BIRC2	0.1921	0.048066	0.71579
ANXA8L1	0.1716	0.047697	0.71579
LRP1	0.2517	0.048238	0.71579
PGAP3	-0.2704	0.048225	0.71579
DDX5	-0.2273	0.0479	0.71579
RPL13A	-0.1603	0.047835	0.71579
ZNF566	-0.5444	0.048233	0.71579
ZNF544	-0.2374	0.047786	0.71579
APOL6	-0.3444	0.048008	0.71579
KIAA0930	-0.1548	0.048298	0.71579
CNKSR1	-0.2212	0.048658	0.71601
TNFRSF14	-0.3872	0.048663	0.71601
SLC19A3	-0.2616	0.048622	0.71601
MTTP	-1.1612	0.048423	0.71601
PPIC	-0.3037	0.048401	0.71601
PALM2AKAP2	0.3128	0.04847	0.71601
SSH3	-0.2218	0.048364	0.71601
CFAP251	0.3732	0.048625	0.71601
ADPRM	0.4455	0.048527	0.71601
MZF1	-0.2539	0.048596	0.71601
MICAL3	0.2499	0.04856	0.71601
MEGF6	0.3397	0.049032	0.71668
ENAH	-0.161	0.049037	0.71668
FBXL2	0.4428	0.049002	0.71668
PTGES3P3	0.9655	0.04901	0.71668
MAP1B	0.7969	0.048798	0.71668
TWIST1	1.2783	0.049	0.71668
ZNF655	0.1818	0.048833	0.71668
MTMR8	1.2745	0.048891	0.71668
PPP1R26-AS1	0.6421	0.04898	0.71668
MEN1	-0.2488	0.048883	0.71668
ARHGAP11A	0.3655	0.048887	0.71668
AP3D1	-0.164	0.048935	0.71668
TICAM1	-0.3258	0.048981	0.71668
TNFRSF10B	0.24	0.049238	0.7177
ZNF484	0.5239	0.049227	0.7177
TOR1AIP1	0.2288	0.049499	0.71792
MTIF2	0.2265	0.049516	0.71792
[truncated: 14,607 more rows]

## Sheet: Dermis_up_enichment
#Term	Database	ID	Input number	Background number	P-Value	Corrected P-Value	Input	Hyperlink
Termination of O-glycan biosynthesis	Reactome	R-HSA-977068	1	24	0.0276336	0.0956363	MUC4	http://www.reactome.org/cgi-bin/eventbrowser_st_id?ST_ID=R-HSA-977068
Formation of Fibrin Clot (Clotting Cascade)	Reactome	R-HSA-140877	1	39	0.0438541	0.108526	PROC	http://www.reactome.org/cgi-bin/eventbrowser_st_id?ST_ID=R-HSA-140877
Activation of the pre-replicative complex	Reactome	R-HSA-68962	2	33	0.000712398	0.0476119	CDC45|MCM10	http://www.reactome.org/cgi-bin/eventbrowser_st_id?ST_ID=R-HSA-68962
Activation of ATR in response to replication stress	Reactome	R-HSA-176187	2	37	0.000884684	0.0506798	CDC45|MCM10	http://www.reactome.org/cgi-bin/eventbrowser_st_id?ST_ID=R-HSA-176187
DNA Replication Pre-Initiation	Reactome	R-HSA-69002	2	84	0.00422052	0.0858652	CDC45|MCM10	http://www.reactome.org/cgi-bin/eventbrowser_st_id?ST_ID=R-HSA-69002
DNA Replication	Reactome	R-HSA-69306	2	126	0.00911075	0.0858652	CDC45|MCM10	http://www.reactome.org/cgi-bin/eventbrowser_st_id?ST_ID=R-HSA-69306
G1/S Transition	Reactome	R-HSA-69206	2	130	0.00966403	0.0858652	CDC45|MCM10	http://www.reactome.org/cgi-bin/eventbrowser_st_id?ST_ID=R-HSA-69206
Transport of gamma-carboxylated protein precursors from the endoplasmic reticulum to the Golgi apparatus	Reactome	R-HSA-159763	1	9	0.0111443	0.0858652	PROC	http://www.reactome.org/cgi-bin/eventbrowser_st_id?ST_ID=R-HSA-159763
Mitotic G1-G1/S phases	Reactome	R-HSA-453279	2	147	0.0121772	0.0858652	CDC45|MCM10	http://www.reactome.org/cgi-bin/eventbrowser_st_id?ST_ID=R-HSA-453279
Removal of aminoterminal propeptides from gamma-carboxylated proteins	Reactome	R-HSA-159782	1	10	0.0122521	0.0858652	PROC	http://www.reactome.org/cgi-bin/eventbrowser_st_id?ST_ID=R-HSA-159782
Gamma-carboxylation of protein precursors	Reactome	R-HSA-159740	1	10	0.0122521	0.0858652	PROC	http://www.reactome.org/cgi-bin/eventbrowser_st_id?ST_ID=R-HSA-159740
Gamma-carboxylation, transport, and amino-terminal cleavage of proteins	Reactome	R-HSA-159854	1	11	0.0133586	0.0858652	PROC	http://www.reactome.org/cgi-bin/eventbrowser_st_id?ST_ID=R-HSA-159854
Glutathione synthesis and recycling	Reactome	R-HSA-174403	1	12	0.0144639	0.0858652	CHAC2	http://www.reactome.org/cgi-bin/eventbrowser_st_id?ST_ID=R-HSA-174403
Unwinding of DNA	Reactome	R-HSA-176974	1	12	0.0144639	0.0858652	CDC45	http://www.reactome.org/cgi-bin/eventbrowser_st_id?ST_ID=R-HSA-176974
Glycoprotein hormones	Reactome	R-HSA-209822	1	12	0.0144639	0.0858652	INHA	http://www.reactome.org/cgi-bin/eventbrowser_st_id?ST_ID=R-HSA-209822
G2/M Checkpoints	Reactome	R-HSA-69481	2	167	0.0154587	0.0858652	CDC45|MCM10	http://www.reactome.org/cgi-bin/eventbrowser_st_id?ST_ID=R-HSA-69481
Peptide hormone biosynthesis	Reactome	R-HSA-209952	1	14	0.0166709	0.0858652	INHA	http://www.reactome.org/cgi-bin/eventbrowser_st_id?ST_ID=R-HSA-209952
Defective GALNT12 causes colorectal cancer 1 (CRCS1)	Reactome	R-HSA-5083636	1	17	0.0199723	0.08801	MUC4	http://www.reactome.org/cgi-bin/eventbrowser_st_id?ST_ID=R-HSA-5083636
TNF receptor superfamily (TNFSF) members mediating non-canonical NF-kB pathway	Reactome	R-HSA-5676594	1	17	0.0199723	0.08801	TNFRSF13C	http://www.reactome.org/cgi-bin/eventbrowser_st_id?ST_ID=R-HSA-5676594
Defective GALNT3 causes familial hyperphosphatemic tumoral calcinosis (HFTC)	Reactome	R-HSA-5083625	1	17	0.0199723	0.08801	MUC4	http://www.reactome.org/cgi-bin/eventbrowser_st_id?ST_ID=R-HSA-5083625
Defective C1GALT1C1 causes Tn polyagglutination syndrome (TNPS)	Reactome	R-HSA-5083632	1	18	0.0210704	0.0888908	MUC4	http://www.reactome.org/cgi-bin/eventbrowser_st_id?ST_ID=R-HSA-5083632
Regulation of TLR by endogenous ligand	Reactome	R-HSA-5686938	1	19	0.0221673	0.0888908	S100A1	http://www.reactome.org/cgi-bin/eventbrowser_st_id?ST_ID=R-HSA-5686938
Intrinsic Pathway of Fibrin Clot Formation	Reactome	R-HSA-140837	1	22	0.0254507	0.0944975	PROC	http://www.reactome.org/cgi-bin/eventbrowser_st_id?ST_ID=R-HSA-140837
Common Pathway of Fibrin Clot Formation	Reactome	R-HSA-140875	1	22	0.0254507	0.0944975	PROC	http://www.reactome.org/cgi-bin/eventbrowser_st_id?ST_ID=R-HSA-140875
Downstream signaling of activated FGFR1	Reactome	R-HSA-5654687	1	24	0.0276336	0.0956363	FLRT1	http://www.reactome.org/cgi-bin/eventbrowser_st_id?ST_ID=R-HSA-5654687
Dectin-2 family	Reactome	R-HSA-5621480	1	27	0.0308991	0.0965392	MUC4	http://www.reactome.org/cgi-bin/eventbrowser_st_id?ST_ID=R-HSA-5621480
G1/S-Specific Transcription	Reactome	R-HSA-69205	1	28	0.0319852	0.0965392	CDC45	http://www.reactome.org/cgi-bin/eventbrowser_st_id?ST_ID=R-HSA-69205
PIWI-interacting RNA (piRNA) biogenesis	Reactome	R-HSA-5601884	1	29	0.0330701	0.0975082	TDRD6	http://www.reactome.org/cgi-bin/eventbrowser_st_id?ST_ID=R-HSA-5601884
Glyoxylate and dicarboxylate metabolism	KEGG PATHWAY	hsa00630	1	30	0.0341538	0.0978264	GLDC	http://www.genome.jp/kegg-bin/show_pathway?hsa00630/hsa:2731%09red
Acyl chain remodelling of PE	Reactome	R-HSA-1482839	1	30	0.0341538	0.0978264	PLAAT4	http://www.reactome.org/cgi-bin/eventbrowser_st_id?ST_ID=R-HSA-1482839
Glyoxylate metabolism and glycine degradation	Reactome	R-HSA-389661	1	31	0.0352364	0.0995055	GLDC	http://www.reactome.org/cgi-bin/eventbrowser_st_id?ST_ID=R-HSA-389661
DNA strand elongation	Reactome	R-HSA-69190	1	32	0.0363177	0.0997494	CDC45	http://www.reactome.org/cgi-bin/eventbrowser_st_id?ST_ID=R-HSA-69190
Oncogene Induced Senescence	Reactome	R-HSA-2559585	1	33	0.0373979	0.101328	ID1	http://www.reactome.org/cgi-bin/eventbrowser_st_id?ST_ID=R-HSA-2559585
Glutathione conjugation	Reactome	R-HSA-156590	1	36	0.0406313	0.105117	CHAC2	http://www.reactome.org/cgi-bin/eventbrowser_st_id?ST_ID=R-HSA-156590
Primary immunodeficiency	KEGG PATHWAY	hsa05340	1	37	0.0417068	0.106525	TNFRSF13C	http://www.genome.jp/kegg-bin/show_pathway?hsa05340/hsa:115650%09red
Cell Cycle Checkpoints	Reactome	R-HSA-69620	2	289	0.0421808	0.107054	CDC45|MCM10	http://www.reactome.org/cgi-bin/eventbrowser_st_id?ST_ID=R-HSA-69620
Cytokine-cytokine receptor interaction	KEGG PATHWAY	hsa04060	2	294	0.0434933	0.108526	INHA|TNFRSF13C	http://www.genome.jp/kegg-bin/show_pathway?hsa04060/hsa:3623%09red/hsa:115650%09red
Gamma carboxylation, hypusine formation and arylsulfatase activation	Reactome	R-HSA-163841	1	39	0.0438541	0.108526	PROC	http://www.reactome.org/cgi-bin/eventbrowser_st_id?ST_ID=R-HSA-163841
Glycine, serine and threonine metabolism	KEGG PATHWAY	hsa00260	1	40	0.044926	0.108526	GLDC	http://www.genome.jp/kegg-bin/show_pathway?hsa00260/hsa:2731%09red
Signaling by FGFR1	Reactome	R-HSA-5654736	1	42	0.0470663	0.109096	FLRT1	http://www.reactome.org/cgi-bin/eventbrowser_st_id?ST_ID=R-HSA-5654736
Intestinal immune network for IgA production	KEGG PATHWAY	hsa04672	1	49	0.0545205	0.115676	TNFRSF13C	http://www.genome.jp/kegg-bin/show_pathway?hsa04672/hsa:115650%09red
Glutathione metabolism	KEGG PATHWAY	hsa00480	1	56	0.0619178	0.124145	CHAC2	http://www.genome.jp/kegg-bin/show_pathway?hsa00480/hsa:494143%09red
O-linked glycosylation of mucins	Reactome	R-HSA-913709	1	63	0.0692584	0.132883	MUC4	http://www.reactome.org/cgi-bin/eventbrowser_st_id?ST_ID=R-HSA-913709
Diseases associated with O-glycosylation of proteins	Reactome	R-HSA-3906995	1	68	0.0744673	0.140194	MUC4	http://www.reactome.org/cgi-bin/eventbrowser_st_id?ST_ID=R-HSA-3906995
PPAR signaling pathway	KEGG PATHWAY	hsa03320	1	76	0.0827424	0.149458	PLIN4	http://www.genome.jp/kegg-bin/show_pathway?hsa03320/hsa:729359%09red
Signaling by FGFR	Reactome	R-HSA-190236	1	77	0.0837717	0.149966	FLRT1	http://www.reactome.org/cgi-bin/eventbrowser_st_id?ST_ID=R-HSA-190236
Complement and coagulation cascades	KEGG PATHWAY	hsa04610	1	79	0.0858269	0.150291	PROC	http://www.genome.jp/kegg-bin/show_pathway?hsa04610/hsa:5624%09red
Peptide hormone metabolism	Reactome	R-HSA-2980736	1	89	0.0960354	0.163873	INHA	http://www.reactome.org/cgi-bin/eventbrowser_st_id?ST_ID=R-HSA-2980736
TGF-beta signaling pathway	KEGG PATHWAY	hsa04350	1	94	0.101098	0.166346	ID1	http://www.genome.jp/kegg-bin/show_pathway?hsa04350/hsa:3397%09red
NF-kappa B signaling pathway	KEGG PATHWAY	hsa04064	1	100	0.107136	0.16914	TNFRSF13C	http://www.genome.jp/kegg-bin/show_pathway?hsa04064/hsa:115650%09red
TNFR2 non-canonical NF-kB pathway	Reactome	R-HSA-5668541	1	100	0.107136	0.16914	TNFRSF13C	http://www.reactome.org/cgi-bin/eventbrowser_st_id?ST_ID=R-HSA-5668541
Phase II - Conjugation of compounds	Reactome	R-HSA-156580	1	108	0.115126	0.177559	CHAC2	http://www.reactome.org/cgi-bin/eventbrowser_st_id?ST_ID=R-HSA-156580
Post-translational protein phosphorylation	Reactome	R-HSA-8957275	1	108	0.115126	0.177559	PROC	http://www.reactome.org/cgi-bin/eventbrowser_st_id?ST_ID=R-HSA-8957275
Cell Cycle, Mitotic	Reactome	R-HSA-69278	2	525	0.117693	0.180074	CDC45|MCM10	http://www.reactome.org/cgi-bin/eventbrowser_st_id?ST_ID=R-HSA-69278
O-linked glycosylation	Reactome	R-HSA-5173105	1	111	0.118104	0.180074	MUC4	http://www.reactome.org/cgi-bin/eventbrowser_st_id?ST_ID=R-HSA-5173105
Leukocyte transendothelial migration	KEGG PATHWAY	hsa04670	1	112	0.119094	0.180214	RHOH	http://www.genome.jp/kegg-bin/show_pathway?hsa04670/hsa:399%09red
Carbon metabolism	KEGG PATHWAY	hsa01200	1	117	0.12403	0.186278	GLDC	http://www.genome.jp/kegg-bin/show_pathway?hsa01200/hsa:2731%09red
Synthesis of DNA	Reactome	R-HSA-69239	1	118	0.125014	0.18636	CDC45	http://www.reactome.org/cgi-bin/eventbrowser_st_id?ST_ID=R-HSA-69239
Cell cycle	KEGG PATHWAY	hsa04110	1	124	0.130896	0.192975	CDC45	http://www.genome.jp/kegg-bin/show_pathway?hsa04110/hsa:8318%09red
@@Disease	Reactome	R-HSA-1643685	1	1049	0.696566	0.707147	MUC4	http://www.reactome.org/cgi-bin/eventbrowser_st_id?ST_ID=R-HSA-1643685
@@Cell Cycle	Reactome	R-HSA-1640170	2	629	0.157227	0.213722	CDC45|MCM10	http://www.reactome.org/cgi-bin/eventbrowser_st_id?ST_ID=R-HSA-1640170
Regulation of Insulin-like Growth Factor (IGF) transport and uptake by Insulin-like Growth Factor Binding Proteins (IGFBPs)	Reactome	R-HSA-381426	1	125	0.131872	0.193702	PROC	http://www.reactome.org/cgi-bin/eventbrowser_st_id?ST_ID=R-HSA-381426
Glycerophospholipid biosynthesis	Reactome	R-HSA-1483206	1	129	0.135767	0.197256	PLAAT4	http://www.reactome.org/cgi-bin/eventbrowser_st_id?ST_ID=R-HSA-1483206
Gene Silencing by RNA	Reactome	R-HSA-211000	1	133	0.139645	0.200708	TDRD6	http://www.reactome.org/cgi-bin/eventbrowser_st_id?ST_ID=R-HSA-211000
Cell surface interactions at the vascular wall	Reactome	R-HSA-202733	1	135	0.141578	0.202759	PROC	http://www.reactome.org/cgi-bin/eventbrowser_st_id?ST_ID=R-HSA-202733
Rho GTPase cycle	Reactome	R-HSA-194840	1	138	0.144469	0.204539	RHOH	http://www.reactome.org/cgi-bin/eventbrowser_st_id?ST_ID=R-HSA-194840
Signaling pathways regulating pluripotency of stem cells	KEGG PATHWAY	hsa04550	1	140	0.146391	0.204539	ID1	http://www.genome.jp/kegg-bin/show_pathway?hsa04550/hsa:3397%09red
C-type lectin receptors (CLRs)	Reactome	R-HSA-5621481	1	140	0.146391	0.204539	MUC4	http://www.reactome.org/cgi-bin/eventbrowser_st_id?ST_ID=R-HSA-5621481
Diseases of glycosylation	Reactome	R-HSA-3781865	1	143	0.149266	0.206399	MUC4	http://www.reactome.org/cgi-bin/eventbrowser_st_id?ST_ID=R-HSA-3781865
Hippo signaling pathway	KEGG PATHWAY	hsa04390	1	154	0.159727	0.215659	ID1	http://www.genome.jp/kegg-bin/show_pathway?hsa04390/hsa:3397%09red
Toll-like Receptor Cascades	Reactome	R-HSA-168898	1	154	0.159727	0.215659	S100A1	http://www.reactome.org/cgi-bin/eventbrowser_st_id?ST_ID=R-HSA-168898
S Phase	Reactome	R-HSA-69242	1	160	0.16538	0.222542	CDC45	http://www.reactome.org/cgi-bin/eventbrowser_st_id?ST_ID=R-HSA-69242
Huntington disease	KEGG PATHWAY	hsa05016	1	193	0.195814	0.253295	DNAH17	http://www.genome.jp/kegg-bin/show_pathway?hsa05016/hsa:8632%09red
Cellular Senescence	Reactome	R-HSA-2559583	1	194	0.196719	0.253648	ID1	http://www.reactome.org/cgi-bin/eventbrowser_st_id?ST_ID=R-HSA-2559583
Rap1 signaling pathway	KEGG PATHWAY	hsa04015	1	210	0.211066	0.266996	ID1	http://www.genome.jp/kegg-bin/show_pathway?hsa04015/hsa:3397%09red
Phospholipid metabolism	Reactome	R-HSA-1483257	1	212	0.212842	0.268395	PLAAT4	http://www.reactome.org/cgi-bin/eventbrowser_st_id?ST_ID=R-HSA-1483257
Human T-cell leukemia virus 1 infection	KEGG PATHWAY	hsa05166	1	219	0.219026	0.274467	TNFRSF13C	http://www.genome.jp/kegg-bin/show_pathway?hsa05166/hsa:115650%09red
Biological oxidations	Reactome	R-HSA-211859	1	220	0.219906	0.274711	CHAC2	http://www.reactome.org/cgi-bin/eventbrowser_st_id?ST_ID=R-HSA-211859
Innate Immune System	Reactome	R-HSA-168249	2	1043	0.327474	0.380629	S100A1|MUC4	http://www.reactome.org/cgi-bin/eventbrowser_st_id?ST_ID=R-HSA-168249
Metabolism of amino acids and derivatives	Reactome	R-HSA-71291	1	367	0.339201	0.390861	GLDC	http://www.reactome.org/cgi-bin/eventbrowser_st_id?ST_ID=R-HSA-71291
Cellular responses to stress	Reactome	R-HSA-2262752	1	422	0.379086	0.42109	ID1	http://www.reactome.org/cgi-bin/eventbrowser_st_id?ST_ID=R-HSA-2262752
Metabolism of proteins	Reactome	R-HSA-392499	3	2012	0.39424	0.43551	INHA|PROC|MUC4	http://www.reactome.org/cgi-bin/eventbrowser_st_id?ST_ID=R-HSA-392499
Signaling by Rho GTPases	Reactome	R-HSA-194315	1	449	0.397796	0.438231	RHOH	http://www.reactome.org/cgi-bin/eventbrowser_st_id?ST_ID=R-HSA-194315
Signaling by Receptor Tyrosine Kinases	Reactome	R-HSA-9006934	1	458	0.403909	0.443746	FLRT1	http://www.reactome.org/cgi-bin/eventbrowser_st_id?ST_ID=R-HSA-9006934
Metabolism	Reactome	R-HSA-1430728	3	2075	0.413532	0.450615	CHAC2|PLAAT4|GLDC	http://www.reactome.org/cgi-bin/eventbrowser_st_id?ST_ID=R-HSA-1430728
Immune System	Reactome	R-HSA-168256	3	2096	0.419927	0.453883	S100A1|TNFRSF13C|MUC4	http://www.reactome.org/cgi-bin/eventbrowser_st_id?ST_ID=R-HSA-168256
Herpes simplex virus 1 infection	KEGG PATHWAY	hsa05168	1	492	0.42646	0.459705	ZNF682	http://www.genome.jp/kegg-bin/show_pathway?hsa05168/hsa:91120%09red
Cellular responses to external stimuli	Reactome	R-HSA-8953897	1	516	0.441874	0.475044	ID1	http://www.reactome.org/cgi-bin/eventbrowser_st_id?ST_ID=R-HSA-8953897
Post-translational protein modification	Reactome	R-HSA-597592	2	1412	0.473327	0.50346	PROC|MUC4	http://www.reactome.org/cgi-bin/eventbrowser_st_id?ST_ID=R-HSA-597592
Metabolic pathways	KEGG PATHWAY	hsa01100	2	1433	0.481105	0.509032	CHAC2|GLDC	http://www.genome.jp/kegg-bin/show_pathway?hsa01100/hsa:2731%09red/hsa:494143%09red
Gene expression (Transcription)	Reactome	R-HSA-74160	2	1448	0.486619	0.513511	ZNF682|TDRD6	http://www.reactome.org/cgi-bin/eventbrowser_st_id?ST_ID=R-HSA-74160
Hemostasis	Reactome	R-HSA-109582	1	617	0.502424	0.527413	PROC	http://www.reactome.org/cgi-bin/eventbrowser_st_id?ST_ID=R-HSA-109582
Metabolism of lipids	Reactome	R-HSA-556833	1	728	0.561571	0.583394	PLAAT4	http://www.reactome.org/cgi-bin/eventbrowser_st_id?ST_ID=R-HSA-556833
Cytokine Signaling in Immune system	Reactome	R-HSA-1280215	1	836	0.6125	0.631395	TNFRSF13C	http://www.reactome.org/cgi-bin/eventbrowser_st_id?ST_ID=R-HSA-1280215
Generic Transcription Pathway	Reactome	R-HSA-212436	1	1193	0.743005	0.752386	ZNF682	http://www.reactome.org/cgi-bin/eventbrowser_st_id?ST_ID=R-HSA-212436
RNA Polymerase II Transcription	Reactome	R-HSA-73857	1	1316	0.77711	0.782968	ZNF682	http://www.reactome.org/cgi-bin/eventbrowser_st_id?ST_ID=R-HSA-73857
Signal Transduction	Reactome	R-HSA-162582	2	2689	0.813502	0.815536	FLRT1|RHOH	http://www.reactome.org/cgi-bin/eventbrowser_st_id?ST_ID=R-HSA-162582
#Term	Database	ID	Input number	Background number	P-Value	Corrected P-Value	Input	Hyperlink
collagen metabolic process	Gene Ontology	GO:0032963	1	13	0.015568	0.0858652	ID1	http://amigo.geneontology.org/amigo/term/GO:0032963
regulation of cell population proliferation	Gene Ontology	GO:0042127	2	169	0.0158056	0.0858652	INHA|CDCA7	http://amigo.geneontology.org/amigo/term/GO:0042127
extracellular matrix	Gene Ontology	GO:0031012	2	233	0.0285837	0.0956363	FLRT1|MUC4	http://amigo.geneontology.org/amigo/term/GO:0031012
O-glycan processing	Gene Ontology	GO:0016266	1	59	0.0650706	0.126667	MUC4	http://amigo.geneontology.org/amigo/term/GO:0016266
positive regulation of voltage-gated calcium channel activity	Gene Ontology	GO:1901387	2	8	5.48464e-05	0.0109967	S100A1|STAC3	http://amigo.geneontology.org/amigo/term/GO:1901387
replication fork protection complex	Gene Ontology	GO:0031298	2	8	5.48464e-05	0.0109967	CDC45|MCM10	http://amigo.geneontology.org/amigo/term/GO:0031298
DNA replication origin binding	Gene Ontology	GO:0003688	2	23	0.000361757	0.0425597	CDC45|MCM10	http://amigo.geneontology.org/amigo/term/GO:0003688
cell projection	Gene Ontology	GO:0042995	3	127	0.000424536	0.0425597	RHOH|SLC6A17|CCDC13	http://amigo.geneontology.org/amigo/term/GO:0042995
DNA replication initiation	Gene Ontology	GO:0006270	2	30	0.000595133	0.0476119	CDC45|MCM10	http://amigo.geneontology.org/amigo/term/GO:0006270
SMAD protein signal transduction	Gene Ontology	GO:0060395	2	61	0.00229227	0.0858652	INHA|ATOH8	http://amigo.geneontology.org/amigo/term/GO:0060395
microtubule motor activity	Gene Ontology	GO:0003777	2	67	0.00274184	0.0858652	DNAH17|KIF28P	http://amigo.geneontology.org/amigo/term/GO:0003777
microtubule-based movement	Gene Ontology	GO:0007018	2	81	0.0039379	0.0858652	DNAH17|KIF28P	http://amigo.geneontology.org/amigo/term/GO:0007018
cell differentiation	Gene Ontology	GO:0030154	4	596	0.00450822	0.0858652	INHA|ID1|TDRD6|ATOH8	http://amigo.geneontology.org/amigo/term/GO:0030154
G1/S transition of mitotic cell cycle	Gene Ontology	GO:0000082	2	100	0.00588096	0.0858652	CDC45|MCM10	http://amigo.geneontology.org/amigo/term/GO:0000082
Golgi lumen	Gene Ontology	GO:0005796	2	101	0.00599317	0.0858652	PROC|MUC4	http://amigo.geneontology.org/amigo/term/GO:0005796
single-stranded DNA binding	Gene Ontology	GO:0003697	2	107	0.00668691	0.0858652	CDC45|MCM10	http://amigo.geneontology.org/amigo/term/GO:0003697
kinase inhibitor activity	Gene Ontology	GO:0019210	1	5	0.00670125	0.0858652	RHOH	http://amigo.geneontology.org/amigo/term/GO:0019210
positive regulation of fertilization	Gene Ontology	GO:1905516	1	5	0.00670125	0.0858652	PRSS37	http://amigo.geneontology.org/amigo/term/GO:1905516
inhibin binding	Gene Ontology	GO:0034711	1	5	0.00670125	0.0858652	INHA	http://amigo.geneontology.org/amigo/term/GO:0034711
negative regulation of B cell differentiation	Gene Ontology	GO:0045578	1	5	0.00670125	0.0858652	INHA	http://amigo.geneontology.org/amigo/term/GO:0045578
alanine transport	Gene Ontology	GO:0032328	1	5	0.00670125	0.0858652	SLC6A17	http://amigo.geneontology.org/amigo/term/GO:0032328
hemoglobin biosynthetic process	Gene Ontology	GO:0042541	1	6	0.00781385	0.0858652	INHA	http://amigo.geneontology.org/amigo/term/GO:0042541
negative regulation of endothelial cell differentiation	Gene Ontology	GO:0045602	1	6	0.00781385	0.0858652	ID1	http://amigo.geneontology.org/amigo/term/GO:0045602
lung vasculature development	Gene Ontology	GO:0060426	1	6	0.00781385	0.0858652	ID1	http://amigo.geneontology.org/amigo/term/GO:0060426
positive regulation of follicle-stimulating hormone secretion	Gene Ontology	GO:0046881	1	6	0.00781385	0.0858652	INHA	http://amigo.geneontology.org/amigo/term/GO:0046881
proline transport	Gene Ontology	GO:0015824	1	6	0.00781385	0.0858652	SLC6A17	http://amigo.geneontology.org/amigo/term/GO:0015824
positive regulation of establishment of endothelial barrier	Gene Ontology	GO:1903142	1	6	0.00781385	0.0858652	PROC	http://amigo.geneontology.org/amigo/term/GO:1903142
negative regulation of macrophage differentiation	Gene Ontology	GO:0045650	1	7	0.00892523	0.0858652	INHA	http://amigo.geneontology.org/amigo/term/GO:0045650
organelle transport along microtubule	Gene Ontology	GO:0072384	1	7	0.00892523	0.0858652	KIF28P	http://amigo.geneontology.org/amigo/term/GO:0072384
DNA replication	Gene Ontology	GO:0006260	2	131	0.00980465	0.0858652	CDC45|MCM10	http://amigo.geneontology.org/amigo/term/GO:0006260
N-acylphosphatidylethanolamine metabolic process	Gene Ontology	GO:0070292	1	8	0.0100354	0.0858652	PLAAT4	http://amigo.geneontology.org/amigo/term/GO:0070292
mast cell activation	Gene Ontology	GO:0045576	1	8	0.0100354	0.0858652	RHOH	http://amigo.geneontology.org/amigo/term/GO:0045576
transcription regulator activity	Gene Ontology	GO:0140110	1	8	0.0100354	0.0858652	ID1	http://amigo.geneontology.org/amigo/term/GO:0140110
protein dimerization activity	Gene Ontology	GO:0046983	2	140	0.011111	0.0858652	ID1|ATOH8	http://amigo.geneontology.org/amigo/term/GO:0046983
glycine transport	Gene Ontology	GO:0015816	1	9	0.0111443	0.0858652	SLC6A17	http://amigo.geneontology.org/amigo/term/GO:0015816
rRNA base methylation	Gene Ontology	GO:0070475	1	9	0.0111443	0.0858652	NSUN5P2	http://amigo.geneontology.org/amigo/term/GO:0070475
negative regulation of dendrite morphogenesis	Gene Ontology	GO:0050774	1	9	0.0111443	0.0858652	ID1	http://amigo.geneontology.org/amigo/term/GO:0050774
regulation of protein processing	Gene Ontology	GO:0070613	1	9	0.0111443	0.0858652	PRSS37	http://amigo.geneontology.org/amigo/term/GO:0070613
DNA replication checkpoint	Gene Ontology	GO:0000076	1	10	0.0122521	0.0858652	CDC45	http://amigo.geneontology.org/amigo/term/GO:0000076
tube formation	Gene Ontology	GO:0035148	1	10	0.0122521	0.0858652	ATOH8	http://amigo.geneontology.org/amigo/term/GO:0035148
blood vessel endothelial cell migration	Gene Ontology	GO:0043534	1	10	0.0122521	0.0858652	ID1	http://amigo.geneontology.org/amigo/term/GO:0043534
1-acyl-2-lysophosphatidylserine acylhydrolase activity	Gene Ontology	GO:0052740	1	10	0.0122521	0.0858652	PLAAT4	http://amigo.geneontology.org/amigo/term/GO:0052740
axonemal dynein complex	Gene Ontology	GO:0005858	1	11	0.0133586	0.0858652	DNAH17	http://amigo.geneontology.org/amigo/term/GO:0005858
outer dynein arm	Gene Ontology	GO:0036157	1	11	0.0133586	0.0858652	DNAH17	http://amigo.geneontology.org/amigo/term/GO:0036157
phosphatidylserine 1-acylhydrolase activity	Gene Ontology	GO:0052739	1	11	0.0133586	0.0858652	PLAAT4	http://amigo.geneontology.org/amigo/term/GO:0052739
positive regulation of endothelial cell differentiation	Gene Ontology	GO:0045603	1	11	0.0133586	0.0858652	ATOH8	http://amigo.geneontology.org/amigo/term/GO:0045603
glutathione catabolic process	Gene Ontology	GO:0006751	1	11	0.0133586	0.0858652	CHAC2	http://amigo.geneontology.org/amigo/term/GO:0006751
double-strand break repair via break-induced replication	Gene Ontology	GO:0000727	1	12	0.0144639	0.0858652	CDC45	http://amigo.geneontology.org/amigo/term/GO:0000727
phospholipase A1 activity	Gene Ontology	GO:0008970	1	12	0.0144639	0.0858652	PLAAT4	http://amigo.geneontology.org/amigo/term/GO:0008970
positive regulation of acrosome reaction	Gene Ontology	GO:2000344	1	12	0.0144639	0.0858652	PRSS37	http://amigo.geneontology.org/amigo/term/GO:2000344
positive regulation of actin filament bundle assembly	Gene Ontology	GO:0032233	1	13	0.015568	0.0858652	ID1	http://amigo.geneontology.org/amigo/term/GO:0032233
DNA-binding transcription factor inhibitor activity	Gene Ontology	GO:0140416	1	13	0.015568	0.0858652	ID1	http://amigo.geneontology.org/amigo/term/GO:0140416
chromatoid body	Gene Ontology	GO:0033391	1	13	0.015568	0.0858652	TDRD6	http://amigo.geneontology.org/amigo/term/GO:0033391
negative regulation of blood coagulation	Gene Ontology	GO:0030195	1	13	0.015568	0.0858652	PROC	http://amigo.geneontology.org/amigo/term/GO:0030195
negative regulation of kinase activity	Gene Ontology	GO:0033673	1	13	0.015568	0.0858652	RHOH	http://amigo.geneontology.org/amigo/term/GO:0033673
lung morphogenesis	Gene Ontology	GO:0060425	1	13	0.015568	0.0858652	ID1	http://amigo.geneontology.org/amigo/term/GO:0060425
neutral amino acid transport	Gene Ontology	GO:0015804	1	13	0.015568	0.0858652	SLC6A17	http://amigo.geneontology.org/amigo/term/GO:0015804
serine-type endopeptidase activity	Gene Ontology	GO:0004252	2	169	0.0158056	0.0858652	PRSS37|PROC	http://amigo.geneontology.org/amigo/term/GO:0004252
vesicle	Gene Ontology	GO:0031982	2	173	0.0165093	0.0858652	RHOH|MUC4	http://amigo.geneontology.org/amigo/term/GO:0031982
GTPase inhibitor activity	Gene Ontology	GO:0005095	1	14	0.0166709	0.0858652	RHOH	http://amigo.geneontology.org/amigo/term/GO:0005095
S100 protein binding	Gene Ontology	GO:0044548	1	14	0.0166709	0.0858652	S100A1	http://amigo.geneontology.org/amigo/term/GO:0044548
cilium-dependent cell motility	Gene Ontology	GO:0060285	1	14	0.0166709	0.0858652	DNAH17	http://amigo.geneontology.org/amigo/term/GO:0060285
cellular response to dopamine	Gene Ontology	GO:1903351	1	14	0.0166709	0.0858652	ID1	http://amigo.geneontology.org/amigo/term/GO:1903351
endothelial cell morphogenesis	Gene Ontology	GO:0001886	1	14	0.0166709	0.0858652	ID1	http://amigo.geneontology.org/amigo/term/GO:0001886
glutathione biosynthetic process	Gene Ontology	GO:0006750	1	15	0.0177726	0.0858652	CHAC2	http://amigo.geneontology.org/amigo/term/GO:0006750
cellular response to peptide	Gene Ontology	GO:1901653	1	15	0.0177726	0.0858652	ID1	http://amigo.geneontology.org/amigo/term/GO:1901653
engulfment of apoptotic cell	Gene Ontology	GO:0043652	1	15	0.0177726	0.0858652	RHOH	http://amigo.geneontology.org/amigo/term/GO:0043652
glycine binding	Gene Ontology	GO:0016594	1	15	0.0177726	0.0858652	GLDC	http://amigo.geneontology.org/amigo/term/GO:0016594
maintenance of gastrointestinal epithelium	Gene Ontology	GO:0030277	1	15	0.0177726	0.0858652	MUC4	http://amigo.geneontology.org/amigo/term/GO:0030277
lyase activity	Gene Ontology	GO:0016829	1	15	0.0177726	0.0858652	GLDC	http://amigo.geneontology.org/amigo/term/GO:0016829
negative regulation of phosphorylation	Gene Ontology	GO:0042326	1	16	0.0188731	0.08801	INHA	http://amigo.geneontology.org/amigo/term/GO:0042326
regulation of signaling receptor activity	Gene Ontology	GO:0010469	1	16	0.0188731	0.08801	MUC4	http://amigo.geneontology.org/amigo/term/GO:0010469
centrosome	Gene Ontology	GO:0005813	3	506	0.0193317	0.08801	CDC45|ID1|CCDC13	http://amigo.geneontology.org/amigo/term/GO:0005813
positive regulation of keratinocyte differentiation	Gene Ontology	GO:0045618	1	17	0.0199723	0.08801	PLAAT4	http://amigo.geneontology.org/amigo/term/GO:0045618
proteasome binding	Gene Ontology	GO:0070628	1	17	0.0199723	0.08801	ID1	http://amigo.geneontology.org/amigo/term/GO:0070628
N-acyltransferase activity	Gene Ontology	GO:0016410	1	18	0.0210704	0.0888908	PLAAT4	http://amigo.geneontology.org/amigo/term/GO:0016410
ATP-dependent microtubule motor activity, minus-end-directed	Gene Ontology	GO:0008569	1	18	0.0210704	0.0888908	DNAH17	http://amigo.geneontology.org/amigo/term/GO:0008569
positive regulation of sprouting angiogenesis	Gene Ontology	GO:1903672	1	18	0.0210704	0.0888908	S100A1	http://amigo.geneontology.org/amigo/term/GO:1903672
outer dynein arm assembly	Gene Ontology	GO:0036158	1	19	0.0221673	0.0888908	DNAH17	http://amigo.geneontology.org/amigo/term/GO:0036158
protein maturation	Gene Ontology	GO:0051604	1	19	0.0221673	0.0888908	PRSS37	http://amigo.geneontology.org/amigo/term/GO:0051604
RNA methylation	Gene Ontology	GO:0001510	1	19	0.0221673	0.0888908	NSUN5P2	http://amigo.geneontology.org/amigo/term/GO:0001510
positive regulation of T cell differentiation	Gene Ontology	GO:0045582	1	19	0.0221673	0.0888908	RHOH	http://amigo.geneontology.org/amigo/term/GO:0045582
neuron projection terminus	Gene Ontology	GO:0044306	1	20	0.023263	0.0914553	FLRT1	http://amigo.geneontology.org/amigo/term/GO:0044306
blood vessel morphogenesis	Gene Ontology	GO:0048514	1	20	0.023263	0.0914553	ID1	http://amigo.geneontology.org/amigo/term/GO:0048514
positive regulation of nitric-oxide synthase activity	Gene Ontology	GO:0051000	1	21	0.0243574	0.0921446	S100A1	http://amigo.geneontology.org/amigo/term/GO:0051000
B cell homeostasis	Gene Ontology	GO:0001782	1	21	0.0243574	0.0921446	TNFRSF13C	http://amigo.geneontology.org/amigo/term/GO:0001782
cortical cytoskeleton organization	Gene Ontology	GO:0030865	1	21	0.0243574	0.0921446	RHOH	http://amigo.geneontology.org/amigo/term/GO:0030865
neuron projection extension	Gene Ontology	GO:1990138	1	21	0.0243574	0.0921446	FLRT1	http://amigo.geneontology.org/amigo/term/GO:1990138
neuromuscular synaptic transmission	Gene Ontology	GO:0007274	1	23	0.0265428	0.0950326	STAC3	http://amigo.geneontology.org/amigo/term/GO:0007274
cell projection assembly	Gene Ontology	GO:0030031	1	23	0.0265428	0.0950326	RHOH	http://amigo.geneontology.org/amigo/term/GO:0030031
regulation of MAPK cascade	Gene Ontology	GO:0043408	1	23	0.0265428	0.0950326	ID1	http://amigo.geneontology.org/amigo/term/GO:0043408
Rac protein signal transduction	Gene Ontology	GO:0016601	1	23	0.0265428	0.0950326	RHOH	http://amigo.geneontology.org/amigo/term/GO:0016601
skeletal muscle fiber development	Gene Ontology	GO:0048741	1	24	0.0276336	0.0956363	STAC3	http://amigo.geneontology.org/amigo/term/GO:0048741
brain development	Gene Ontology	GO:0007420	2	231	0.0281377	0.0956363	SLC6A17|ID1	http://amigo.geneontology.org/amigo/term/GO:0007420
dynein complex	Gene Ontology	GO:0030286	1	25	0.0287233	0.0956363	DNAH17	http://amigo.geneontology.org/amigo/term/GO:0030286
M band	Gene Ontology	GO:0031430	1	25	0.0287233	0.0956363	S100A1	http://amigo.geneontology.org/amigo/term/GO:0031430
phosphatidylethanolamine acyl-chain remodeling	Gene Ontology	GO:0036152	1	25	0.0287233	0.0956363	PLAAT4	http://amigo.geneontology.org/amigo/term/GO:0036152
cytoplasm	Gene Ontology	GO:0005737	10	4624	0.0295728	0.0956363	INHA|CDC45|TDRD6|PLAAT4|RHOH|PRSS37|CHAC2|SRXN1|S100A1|ATOH8	http://amigo.geneontology.org/amigo/term/GO:0005737
motor neuron axon guidance	Gene Ontology	GO:0008045	1	26	0.0298118	0.0956363	RHOH	http://amigo.geneontology.org/amigo/term/GO:0008045
phospholipase A2 activity (consuming 1,2-dipalmitoylphosphatidylcholine)	Gene Ontology	GO:0102567	1	26	0.0298118	0.0956363	PLAAT4	http://amigo.geneontology.org/amigo/term/GO:0102567
phospholipase A2 activity consuming 1,2-dioleoylphosphatidylethanolamine)	Gene Ontology	GO:0102568	1	26	0.0298118	0.0956363	PLAAT4	http://amigo.geneontology.org/amigo/term/GO:0102568
skeletal muscle contraction	Gene Ontology	GO:0003009	1	26	0.0298118	0.0956363	STAC3	http://amigo.geneontology.org/amigo/term/GO:0003009
voltage-gated calcium channel complex	Gene Ontology	GO:0005891	1	27	0.0308991	0.0965392	STAC3	http://amigo.geneontology.org/amigo/term/GO:0005891
dynein light intermediate chain binding	Gene Ontology	GO:0051959	1	27	0.0308991	0.0965392	DNAH17	http://amigo.geneontology.org/amigo/term/GO:0051959
neurotransmitter transport	Gene Ontology	GO:0006836	1	28	0.0319852	0.0965392	SLC6A17	http://amigo.geneontology.org/amigo/term/GO:0006836
phospholipase A2 activity	Gene Ontology	GO:0004623	1	28	0.0319852	0.0965392	PLAAT4	http://amigo.geneontology.org/amigo/term/GO:0004623
neuronal cell body membrane	Gene Ontology	GO:0032809	1	28	0.0319852	0.0965392	FLRT1	http://amigo.geneontology.org/amigo/term/GO:0032809
cellular response to DNA damage stimulus	Gene Ontology	GO:0006974	2	248	0.0320192	0.0965392	MCM10|CCDC13	http://amigo.geneontology.org/amigo/term/GO:0006974
response to antibiotic	Gene Ontology	GO:0046677	1	29	0.0330701	0.0975082	ID1	http://amigo.geneontology.org/amigo/term/GO:0046677
regulation of transcription involved in G1/S transition of mitotic cell cycle	Gene Ontology	GO:0000083	1	29	0.0330701	0.0975082	CDC45	http://amigo.geneontology.org/amigo/term/GO:0000083
negative regulation of DNA binding	Gene Ontology	GO:0043392	1	30	0.0341538	0.0978264	ID1	http://amigo.geneontology.org/amigo/term/GO:0043392
dynein intermediate chain binding	Gene Ontology	GO:0045505	1	30	0.0341538	0.0978264	DNAH17	http://amigo.geneontology.org/amigo/term/GO:0045505
negative regulation of endothelial cell proliferation	Gene Ontology	GO:0001937	1	31	0.0352364	0.0995055	ATOH8	http://amigo.geneontology.org/amigo/term/GO:0001937
regulation of angiogenesis	Gene Ontology	GO:0045765	1	32	0.0363177	0.0997494	ID1	http://amigo.geneontology.org/amigo/term/GO:0045765
positive regulation of G1/S transition of mitotic cell cycle	Gene Ontology	GO:1900087	1	32	0.0363177	0.0997494	CDC45	http://amigo.geneontology.org/amigo/term/GO:1900087
Rho GTPase binding	Gene Ontology	GO:0017048	1	32	0.0363177	0.0997494	RHOH	http://amigo.geneontology.org/amigo/term/GO:0017048
regulation of heart contraction	Gene Ontology	GO:0008016	1	33	0.0373979	0.101328	S100A1	http://amigo.geneontology.org/amigo/term/GO:0008016
integral component of synaptic vesicle membrane	Gene Ontology	GO:0030285	1	34	0.0384769	0.103552	SLC6A17	http://amigo.geneontology.org/amigo/term/GO:0030285
cellular response to nerve growth factor stimulus	Gene Ontology	GO:1990090	1	35	0.0395547	0.104352	ID1	http://amigo.geneontology.org/amigo/term/GO:1990090
activating transcription factor binding	Gene Ontology	GO:0033613	1	35	0.0395547	0.104352	ATOH8	http://amigo.geneontology.org/amigo/term/GO:0033613
transport	Gene Ontology	GO:0006810	1	35	0.0395547	0.104352	SLC6A17	http://amigo.geneontology.org/amigo/term/GO:0006810
negative regulation of interferon-gamma production	Gene Ontology	GO:0032689	1	36	0.0406313	0.105117	INHA	http://amigo.geneontology.org/amigo/term/GO:0032689
T cell differentiation	Gene Ontology	GO:0030217	1	36	0.0406313	0.105117	RHOH	http://amigo.geneontology.org/amigo/term/GO:0030217
cytoplasmic vesicle	Gene Ontology	GO:0031410	2	285	0.0411419	0.105756	FLRT1|RHOH	http://amigo.geneontology.org/amigo/term/GO:0031410
ovarian follicle development	Gene Ontology	GO:0001541	1	40	0.044926	0.108526	INHA	http://amigo.geneontology.org/amigo/term/GO:0001541
positive regulation of pri-miRNA transcription by RNA polymerase II	Gene Ontology	GO:1902895	1	40	0.044926	0.108526	ATOH8	http://amigo.geneontology.org/amigo/term/GO:1902895
cilium movement	Gene Ontology	GO:0003341	1	40	0.044926	0.108526	DNAH17	http://amigo.geneontology.org/amigo/term/GO:0003341
immunological synapse	Gene Ontology	GO:0001772	1	40	0.044926	0.108526	RHOH	http://amigo.geneontology.org/amigo/term/GO:0001772
positive regulation of B cell proliferation	Gene Ontology	GO:0030890	1	41	0.0459968	0.109096	TNFRSF13C	http://amigo.geneontology.org/amigo/term/GO:0030890
binding of sperm to zona pellucida	Gene Ontology	GO:0007339	1	41	0.0459968	0.109096	PRSS37	http://amigo.geneontology.org/amigo/term/GO:0007339
microtubule	Gene Ontology	GO:0005874	2	305	0.0464341	0.109096	DNAH17|KIF28P	http://amigo.geneontology.org/amigo/term/GO:0005874
nucleoplasm	Gene Ontology	GO:0005654	8	3630	0.0467711	0.109096	MCM10|STAC3|GLDC|ID1|CDCA7|CCDC13|CDC45|ATOH8	http://amigo.geneontology.org/amigo/term/GO:0005654
dendrite development	Gene Ontology	GO:0016358	1	42	0.0470663	0.109096	FLRT1	http://amigo.geneontology.org/amigo/term/GO:0016358
negative regulation of cell cycle	Gene Ontology	GO:0045786	1	42	0.0470663	0.109096	INHA	http://amigo.geneontology.org/amigo/term/GO:0045786
substantia nigra development	Gene Ontology	GO:0021762	1	43	0.0481347	0.110297	S100A1	http://amigo.geneontology.org/amigo/term/GO:0021762
cellular response to epidermal growth factor stimulus	Gene Ontology	GO:0071364	1	43	0.0481347	0.110297	ID1	http://amigo.geneontology.org/amigo/term/GO:0071364
toll-like receptor signaling pathway	Gene Ontology	GO:0002224	1	44	0.0492019	0.111469	S100A1	http://amigo.geneontology.org/amigo/term/GO:0002224
sarcoplasmic reticulum	Gene Ontology	GO:0016529	1	44	0.0492019	0.111469	S100A1	http://amigo.geneontology.org/amigo/term/GO:0016529
negative regulation of osteoblast differentiation	Gene Ontology	GO:0045668	1	45	0.050268	0.111986	ID1	http://amigo.geneontology.org/amigo/term/GO:0045668
negative regulation of I-kappaB kinase/NF-kappaB signaling	Gene Ontology	GO:0043124	1	45	0.050268	0.111986	RHOH	http://amigo.geneontology.org/amigo/term/GO:0043124
T-tubule	Gene Ontology	GO:0030315	1	45	0.050268	0.111986	STAC3	http://amigo.geneontology.org/amigo/term/GO:0030315
negative regulation of GTPase activity	Gene Ontology	GO:0034260	1	46	0.0513329	0.113102	RHOH	http://amigo.geneontology.org/amigo/term/GO:0034260
non-motile cilium assembly	Gene Ontology	GO:1905515	1	46	0.0513329	0.113102	CCDC13	http://amigo.geneontology.org/amigo/term/GO:1905515
negative regulation of cold-induced thermogenesis	Gene Ontology	GO:0120163	1	47	0.0523966	0.114814	ID1	http://amigo.geneontology.org/amigo/term/GO:0120163
erythrocyte differentiation	Gene Ontology	GO:0030218	1	48	0.0534591	0.115676	INHA	http://amigo.geneontology.org/amigo/term/GO:0030218
positive regulation of pathway-restricted SMAD protein phosphorylation	Gene Ontology	GO:0010862	1	48	0.0534591	0.115676	INHA	http://amigo.geneontology.org/amigo/term/GO:0010862
protein destabilization	Gene Ontology	GO:0031648	1	49	0.0545205	0.115676	ID1	http://amigo.geneontology.org/amigo/term/GO:0031648
establishment or maintenance of cell polarity	Gene Ontology	GO:0007163	1	49	0.0545205	0.115676	RHOH	http://amigo.geneontology.org/amigo/term/GO:0007163
kinesin complex	Gene Ontology	GO:0005871	1	49	0.0545205	0.115676	KIF28P	http://amigo.geneontology.org/amigo/term/GO:0005871
E-box binding	Gene Ontology	GO:0070888	1	50	0.0555808	0.11669	ATOH8	http://amigo.geneontology.org/amigo/term/GO:0070888
cytoplasmic microtubule organization	Gene Ontology	GO:0031122	1	50	0.0555808	0.11669	CCDC13	http://amigo.geneontology.org/amigo/term/GO:0031122
regulation of transcription, DNA-templated	Gene Ontology	GO:0006355	3	773	0.0559626	0.11688	ZNF682|RHOH|CDCA7	http://amigo.geneontology.org/amigo/term/GO:0006355
methyltransferase activity	Gene Ontology	GO:0008168	1	51	0.0566398	0.117682	NSUN5P2	http://amigo.geneontology.org/amigo/term/GO:0008168
T cell costimulation	Gene Ontology	GO:0031295	1	53	0.0587545	0.121446	TNFRSF13C	http://amigo.geneontology.org/amigo/term/GO:0031295
pyridoxal phosphate binding	Gene Ontology	GO:0030170	1	54	0.0598101	0.122287	GLDC	http://amigo.geneontology.org/amigo/term/GO:0030170
symporter activity	Gene Ontology	GO:0015293	1	54	0.0598101	0.122287	SLC6A17	http://amigo.geneontology.org/amigo/term/GO:0015293
enzyme binding	Gene Ontology	GO:0019899	2	353	0.0600764	0.122287	GLDC|MCM10	http://amigo.geneontology.org/amigo/term/GO:0019899
positive regulation of protein localization to plasma membrane	Gene Ontology	GO:1903078	1	55	0.0608645	0.122647	STAC3	http://amigo.geneontology.org/amigo/term/GO:1903078
positive regulation of endothelial cell migration	Gene Ontology	GO:0010595	1	55	0.0608645	0.122647	ATOH8	http://amigo.geneontology.org/amigo/term/GO:0010595
protein self-association	Gene Ontology	GO:0043621	1	57	0.0629699	0.125005	ID1	http://amigo.geneontology.org/amigo/term/GO:0043621
phospholipid metabolic process	Gene Ontology	GO:0006644	1	57	0.0629699	0.125005	PLAAT4	http://amigo.geneontology.org/amigo/term/GO:0006644
intracellular signal transduction	Gene Ontology	GO:0035556	2	369	0.0648971	0.126667	S100A1|STAC3	http://amigo.geneontology.org/amigo/term/GO:0035556
positive regulation of epithelial cell proliferation	Gene Ontology	GO:0050679	1	59	0.0650706	0.126667	ID1	http://amigo.geneontology.org/amigo/term/GO:0050679
photoreceptor inner segment	Gene Ontology	GO:0001917	1	59	0.0650706	0.126667	INHA	http://amigo.geneontology.org/amigo/term/GO:0001917
sperm flagellum	Gene Ontology	GO:0036126	1	60	0.0661193	0.128086	DNAH17	http://amigo.geneontology.org/amigo/term/GO:0036126
positive regulation of T cell proliferation	Gene Ontology	GO:0042102	1	61	0.0671668	0.12949	TNFRSF13C	http://amigo.geneontology.org/amigo/term/GO:0042102
photoreceptor outer segment	Gene Ontology	GO:0001750	1	64	0.0703025	0.134244	INHA	http://amigo.geneontology.org/amigo/term/GO:0001750
extrinsic component of cytoplasmic side of plasma membrane	Gene Ontology	GO:0031234	1	65	0.0713454	0.13559	STAC3	http://amigo.geneontology.org/amigo/term/GO:0031234
circadian regulation of gene expression	Gene Ontology	GO:0032922	1	66	0.0723872	0.136921	ID1	http://amigo.geneontology.org/amigo/term/GO:0032922
electron transport chain	Gene Ontology	GO:0022900	1	69	0.0755057	0.141485	GLDC	http://amigo.geneontology.org/amigo/term/GO:0022900
GABA-ergic synapse	Gene Ontology	GO:0098982	1	70	0.0765429	0.142761	SLC6A17	http://amigo.geneontology.org/amigo/term/GO:0098982
negative regulation of DNA-binding transcription factor activity	Gene Ontology	GO:0043433	1	71	0.077579	0.144024	ID1	http://amigo.geneontology.org/amigo/term/GO:0043433
identical protein binding	Gene Ontology	GO:0042802	4	1456	0.0799105	0.147669	MCM10|S100A1|STAC3|ID1	http://amigo.geneontology.org/amigo/term/GO:0042802
electron transfer activity	Gene Ontology	GO:0009055	1	74	0.0806804	0.148408	GLDC	http://amigo.geneontology.org/amigo/term/GO:0009055
regulation of actin cytoskeleton organization	Gene Ontology	GO:0032956	1	75	0.081712	0.149458	RHOH	http://amigo.geneontology.org/amigo/term/GO:0032956
protein-macromolecule adaptor activity	Gene Ontology	GO:0030674	1	76	0.0827424	0.149458	FLRT1	http://amigo.geneontology.org/amigo/term/GO:0030674
cellular oxidant detoxification	Gene Ontology	GO:0098869	1	76	0.0827424	0.149458	SRXN1	http://amigo.geneontology.org/amigo/term/GO:0098869
negative regulation of protein binding	Gene Ontology	GO:0032091	1	77	0.0837717	0.149966	ID1	http://amigo.geneontology.org/amigo/term/GO:0032091
calcium-dependent protein binding	Gene Ontology	GO:0048306	1	78	0.0847998	0.150291	S100A1	http://amigo.geneontology.org/amigo/term/GO:0048306
cellular_component	Gene Ontology	GO:0005575	2	433	0.0853885	0.150291	CHAC2|NOMO3	http://amigo.geneontology.org/amigo/term/GO:0005575
proteolysis	Gene Ontology	GO:0006508	2	434	0.0857228	0.150291	PRSS37|PROC	http://amigo.geneontology.org/amigo/term/GO:0006508
lipid catabolic process	Gene Ontology	GO:0016042	1	79	0.0858269	0.150291	PLAAT4	http://amigo.geneontology.org/amigo/term/GO:0016042
fibroblast growth factor receptor signaling pathway	Gene Ontology	GO:0008543	1	80	0.0868528	0.151426	FLRT1	http://amigo.geneontology.org/amigo/term/GO:0008543
positive regulation of nucleic acid-templated transcription	Gene Ontology	GO:1903508	1	84	0.0909451	0.157194	ID1	http://amigo.geneontology.org/amigo/term/GO:1903508
transport across blood-brain barrier	Gene Ontology	GO:0150104	1	84	0.0909451	0.157194	SLC6A17	http://amigo.geneontology.org/amigo/term/GO:0150104
BMP signaling pathway	Gene Ontology	GO:0030509	1	85	0.0919654	0.158275	ID1	http://amigo.geneontology.org/amigo/term/GO:0030509
ATPase binding	Gene Ontology	GO:0051117	1	88	0.0950196	0.162833	S100A1	http://amigo.geneontology.org/amigo/term/GO:0051117
mitochondrion organization	Gene Ontology	GO:0007005	1	91	0.0980637	0.166346	KIF28P	http://amigo.geneontology.org/amigo/term/GO:0007005
extracellular space	Gene Ontology	GO:0005615	4	1572	0.0990254	0.166346	INHA|FLRT1|PROC|MUC4	http://amigo.geneontology.org/amigo/term/GO:0005615
postsynapse	Gene Ontology	GO:0098794	1	93	0.100088	0.166346	SLC6A17	http://amigo.geneontology.org/amigo/term/GO:0098794
acrosomal vesicle	Gene Ontology	GO:0001669	1	93	0.100088	0.166346	PRSS37	http://amigo.geneontology.org/amigo/term/GO:0001669
male gonad development	Gene Ontology	GO:0008584	1	93	0.100088	0.166346	INHA	http://amigo.geneontology.org/amigo/term/GO:0008584
lipid droplet	Gene Ontology	GO:0005811	1	93	0.100088	0.166346	PLIN4	http://amigo.geneontology.org/amigo/term/GO:0005811
centriolar satellite	Gene Ontology	GO:0034451	1	95	0.102107	0.166346	CCDC13	http://amigo.geneontology.org/amigo/term/GO:0034451
negative regulation of inflammatory response	Gene Ontology	GO:0050728	1	95	0.102107	0.166346	PROC	http://amigo.geneontology.org/amigo/term/GO:0050728
cellular response to oxidative stress	Gene Ontology	GO:0034599	1	95	0.102107	0.166346	SRXN1	http://amigo.geneontology.org/amigo/term/GO:0034599
transforming growth factor beta receptor signaling pathway	Gene Ontology	GO:0007179	1	96	0.103115	0.166346	ID1	http://amigo.geneontology.org/amigo/term/GO:0007179
cell-matrix adhesion	Gene Ontology	GO:0007160	1	96	0.103115	0.166346	MUC4	http://amigo.geneontology.org/amigo/term/GO:0007160
negative regulation of apoptotic process	Gene Ontology	GO:0043066	2	487	0.103992	0.166346	PROC|ID1	http://amigo.geneontology.org/amigo/term/GO:0043066
cellular response to leukemia inhibitory factor	Gene Ontology	GO:1990830	1	97	0.104122	0.166346	GLDC	http://amigo.geneontology.org/amigo/term/GO:1990830
double-stranded DNA binding	Gene Ontology	GO:0003690	1	97	0.104122	0.166346	MCM10	http://amigo.geneontology.org/amigo/term/GO:0003690
sodium ion transmembrane transport	Gene Ontology	GO:0035725	1	97	0.104122	0.166346	SLC6A17	http://amigo.geneontology.org/amigo/term/GO:0035725
hormone activity	Gene Ontology	GO:0005179	1	98	0.105128	0.167287	INHA	http://amigo.geneontology.org/amigo/term/GO:0005179
response to oxidative stress	Gene Ontology	GO:0006979	1	101	0.108139	0.170053	SRXN1	http://amigo.geneontology.org/amigo/term/GO:0006979
motile cilium	Gene Ontology	GO:0031514	1	104	0.11114	0.173412	DNAH17	http://amigo.geneontology.org/amigo/term/GO:0031514
protein N-terminus binding	Gene Ontology	GO:0047485	1	104	0.11114	0.173412	ID1	http://amigo.geneontology.org/amigo/term/GO:0047485
axoneme	Gene Ontology	GO:0005930	1	105	0.112138	0.174292	DNAH17	http://amigo.geneontology.org/amigo/term/GO:0005930
mitochondrial membrane	Gene Ontology	GO:0031966	1	111	0.118104	0.180074	KIF28P	http://amigo.geneontology.org/amigo/term/GO:0031966
stimulatory C-type lectin receptor signaling pathway	Gene Ontology	GO:0002223	1	112	0.119094	0.180214	MUC4	http://amigo.geneontology.org/amigo/term/GO:0002223
negative regulation of transcription, DNA-templated	Gene Ontology	GO:0045892	2	536	0.121742	0.183528	ID1|ATOH8	http://amigo.geneontology.org/amigo/term/GO:0045892
actin filament organization	Gene Ontology	GO:0007015	1	118	0.125014	0.18636	RHOH	http://amigo.geneontology.org/amigo/term/GO:0007015
tumor necrosis factor-mediated signaling pathway	Gene Ontology	GO:0033209	1	121	0.12796	0.189343	TNFRSF13C	http://amigo.geneontology.org/amigo/term/GO:0033209
regulation of cell cycle	Gene Ontology	GO:0051726	1	121	0.12796	0.189343	INHA	http://amigo.geneontology.org/amigo/term/GO:0051726
Z disc	Gene Ontology	GO:0030018	1	127	0.133822	0.195848	S100A1	http://amigo.geneontology.org/amigo/term/GO:0030018
protein-containing complex assembly	Gene Ontology	GO:0065003	1	129	0.135767	0.197256	GLDC	http://amigo.geneontology.org/amigo/term/GO:0065003
cell cycle arrest	Gene Ontology	GO:0007050	1	130	0.136738	0.197949	INHA	http://amigo.geneontology.org/amigo/term/GO:0007050
synaptic vesicle	Gene Ontology	GO:0008021	1	133	0.139645	0.200708	SLC6A17	http://amigo.geneontology.org/amigo/term/GO:0008021
skeletal system development	Gene Ontology	GO:0001501	1	137	0.143506	0.204244	INHA	http://amigo.geneontology.org/amigo/term/GO:0001501
biological_process	Gene Ontology	GO:0008150	2	594	0.143633	0.204244	CHAC2|NOMO3	http://amigo.geneontology.org/amigo/term/GO:0008150
regulation of small GTPase mediated signal transduction	Gene Ontology	GO:0051056	1	139	0.14543	0.204539	RHOH	http://amigo.geneontology.org/amigo/term/GO:0051056
neuron differentiation	Gene Ontology	GO:0030182	1	139	0.14543	0.204539	ID1	http://amigo.geneontology.org/amigo/term/GO:0030182
cell cortex	Gene Ontology	GO:0005938	1	142	0.148308	0.205784	RHOH	http://amigo.geneontology.org/amigo/term/GO:0005938
cell population proliferation	Gene Ontology	GO:0008283	1	142	0.148308	0.205784	MCM10	http://amigo.geneontology.org/amigo/term/GO:0008283
cytoplasmic vesicle membrane	Gene Ontology	GO:0030659	1	144	0.150222	0.207007	FLRT1	http://amigo.geneontology.org/amigo/term/GO:0030659
extracellular region	Gene Ontology	GO:0005576	4	1843	0.151075	0.20747	INHA|S100A1|PRSS37|PROC	http://amigo.geneontology.org/amigo/term/GO:0005576
regulation of cell shape	Gene Ontology	GO:0008360	1	150	0.155938	0.213416	RHOH	http://amigo.geneontology.org/amigo/term/GO:0008360
ciliary basal body	Gene Ontology	GO:0036064	1	151	0.156887	0.213722	CDC45	http://amigo.geneontology.org/amigo/term/GO:0036064
growth factor activity	Gene Ontology	GO:0008083	1	162	0.167256	0.224314	INHA	http://amigo.geneontology.org/amigo/term/GO:0008083
protein homodimerization activity	Gene Ontology	GO:0042803	2	660	0.169469	0.226524	GLDC|S100A1	http://amigo.geneontology.org/amigo/term/GO:0042803
actin cytoskeleton organization	Gene Ontology	GO:0030036	1	166	0.170996	0.227806	RHOH	http://amigo.geneontology.org/amigo/term/GO:0030036
carbohydrate binding	Gene Ontology	GO:0030246	1	172	0.176575	0.234459	NOMO3	http://amigo.geneontology.org/amigo/term/GO:0030246
blood coagulation	Gene Ontology	GO:0007596	1	173	0.177502	0.234911	PROC	http://amigo.geneontology.org/amigo/term/GO:0007596
calcium ion binding	Gene Ontology	GO:0005509	2	693	0.182679	0.240967	S100A1|PROC	http://amigo.geneontology.org/amigo/term/GO:0005509
cell-cell junction	Gene Ontology	GO:0005911	1	183	0.186708	0.245476	FLRT1	http://amigo.geneontology.org/amigo/term/GO:0005911
cytokine activity	Gene Ontology	GO:0005125	1	186	0.189451	0.248267	INHA	http://amigo.geneontology.org/amigo/term/GO:0005125
endoplasmic reticulum to Golgi vesicle-mediated transport	Gene Ontology	GO:0006888	1	188	0.191274	0.249404	PROC	http://amigo.geneontology.org/amigo/term/GO:0006888
protein C-terminus binding	Gene Ontology	GO:0008022	1	189	0.192184	0.249404	ID1	http://amigo.geneontology.org/amigo/term/GO:0008022
heart development	Gene Ontology	GO:0007507	1	189	0.192184	0.249404	ID1	http://amigo.geneontology.org/amigo/term/GO:0007507
cellular protein metabolic process	Gene Ontology	GO:0044267	1	198	0.20033	0.257475	PROC	http://amigo.geneontology.org/amigo/term/GO:0044267
integral component of plasma membrane	Gene Ontology	GO:0005887	3	1380	0.201333	0.257938	FLRT1|SLC6A17|MUC4	http://amigo.geneontology.org/amigo/term/GO:0005887
molecular_function	Gene Ontology	GO:0003674	2	742	0.202568	0.258694	CHAC2|NOMO3	http://amigo.geneontology.org/amigo/term/GO:0003674
cytosol	Gene Ontology	GO:0005829	8	5095	0.205481	0.26158	STAC3|PLAAT4|RHOH|CDCA7|CCDC13|CHAC2|PLIN4|SRXN1	http://amigo.geneontology.org/amigo/term/GO:0005829
negative regulation of gene expression	Gene Ontology	GO:0010629	1	210	0.211066	0.266996	ATOH8	http://amigo.geneontology.org/amigo/term/GO:0010629
signaling receptor activity	Gene Ontology	GO:0038023	1	214	0.214614	0.269781	TNFRSF13C	http://amigo.geneontology.org/amigo/term/GO:0038023
intracellular membrane-bounded organelle	Gene Ontology	GO:0043231	2	788	0.22147	0.275806	PLIN4|RHOH	http://amigo.geneontology.org/amigo/term/GO:0043231
nucleus	Gene Ontology	GO:0005634	8	5208	0.222773	0.27651	MCM10|ZNF682|ID1|PRSS37|CDCA7|CDC45|S100A1|ATOH8	http://amigo.geneontology.org/amigo/term/GO:0005634
cell-cell signaling	Gene Ontology	GO:0007267	1	224	0.223414	0.27651	INHA	http://amigo.geneontology.org/amigo/term/GO:0007267
ATP binding	Gene Ontology	GO:0005524	3	1463	0.225613	0.278372	DNAH17|SRXN1|KIF28P	http://amigo.geneontology.org/amigo/term/GO:0005524
ATPase activity	Gene Ontology	GO:0016887	1	229	0.227778	0.280182	KIF28P	http://amigo.geneontology.org/amigo/term/GO:0016887
cell migration	Gene Ontology	GO:0016477	1	232	0.230385	0.282522	PRSS37	http://amigo.geneontology.org/amigo/term/GO:0016477
angiogenesis	Gene Ontology	GO:0001525	1	238	0.235573	0.288003	ID1	http://amigo.geneontology.org/amigo/term/GO:0001525
negative regulation of transcription by RNA polymerase II	Gene Ontology	GO:0000122	2	832	0.239694	0.29215	S100A1|ID1	http://amigo.geneontology.org/amigo/term/GO:0000122
nucleolus	Gene Ontology	GO:0005730	2	839	0.242603	0.294799	MCM10|NSUN5P2	http://amigo.geneontology.org/amigo/term/GO:0005730
transcription coactivator activity	Gene Ontology	GO:0003713	1	248	0.244144	0.295776	ID1	http://amigo.geneontology.org/amigo/term/GO:0003713
microtubule binding	Gene Ontology	GO:0008017	1	252	0.247546	0.298994	KIF28P	http://amigo.geneontology.org/amigo/term/GO:0008017
cell surface receptor signaling pathway	Gene Ontology	GO:0007166	1	286	0.275866	0.332199	INHA	http://amigo.geneontology.org/amigo/term/GO:0007166
transmembrane transport	Gene Ontology	GO:0055085	1	296	0.283995	0.339946	SLC6A17	http://amigo.geneontology.org/amigo/term/GO:0055085
endoplasmic reticulum lumen	Gene Ontology	GO:0005788	1	296	0.283995	0.339946	PROC	http://amigo.geneontology.org/amigo/term/GO:0005788
endoplasmic reticulum membrane	Gene Ontology	GO:0005789	2	942	0.285526	0.340762	FLRT1|NOMO3	http://amigo.geneontology.org/amigo/term/GO:0005789
nervous system development	Gene Ontology	GO:0007399	1	305	0.291235	0.346543	ATOH8	http://amigo.geneontology.org/amigo/term/GO:0007399
GTPase activity	Gene Ontology	GO:0003924	1	320	0.303142	0.359645	RHOH	http://amigo.geneontology.org/amigo/term/GO:0003924
transcription factor binding	Gene Ontology	GO:0008134	1	325	0.307068	0.363228	ID1	http://amigo.geneontology.org/amigo/term/GO:0008134
Golgi apparatus	Gene Ontology	GO:0005794	2	1002	0.310494	0.3662	PROC|ID1	http://amigo.geneontology.org/amigo/term/GO:0005794
neuron projection	Gene Ontology	GO:0043005	1	336	0.315629	0.371164	S100A1	http://amigo.geneontology.org/amigo/term/GO:0043005
post-translational protein modification	Gene Ontology	GO:0043687	1	342	0.320254	0.375503	PROC	http://amigo.geneontology.org/amigo/term/GO:0043687
adaptive immune response	Gene Ontology	GO:0002250	1	347	0.324086	0.378887	TNFRSF13C	http://amigo.geneontology.org/amigo/term/GO:0002250
protein-containing complex binding	Gene Ontology	GO:0044877	1	349	0.325612	0.379566	INHA	http://amigo.geneontology.org/amigo/term/GO:0044877
signaling receptor binding	Gene Ontology	GO:0005102	1	353	0.328656	0.380678	INHA	http://amigo.geneontology.org/amigo/term/GO:0005102
glutamatergic synapse	Gene Ontology	GO:0098978	1	354	0.329414	0.380678	SLC6A17	http://amigo.geneontology.org/amigo/term/GO:0098978
mitochondrial matrix	Gene Ontology	GO:0005759	1	370	0.34144	0.392314	GLDC	http://amigo.geneontology.org/amigo/term/GO:0005759
GTP binding	Gene Ontology	GO:0005525	1	373	0.343671	0.393749	RHOH	http://amigo.geneontology.org/amigo/term/GO:0005525
neuronal cell body	Gene Ontology	GO:0043025	1	376	0.345895	0.395168	INHA	http://amigo.geneontology.org/amigo/term/GO:0043025
mitochondrial inner membrane	Gene Ontology	GO:0005743	1	385	0.352523	0.401595	SLC25A35	http://amigo.geneontology.org/amigo/term/GO:0005743
positive regulation of gene expression	Gene Ontology	GO:0010628	1	391	0.356905	0.405114	ID1	http://amigo.geneontology.org/amigo/term/GO:0010628
external side of plasma membrane	Gene Ontology	GO:0009897	1	392	0.357632	0.405114	TNFRSF13C	http://amigo.geneontology.org/amigo/term/GO:0009897
negative regulation of cell population proliferation	Gene Ontology	GO:0008285	1	394	0.359085	0.405614	PLAAT4	http://amigo.geneontology.org/amigo/term/GO:0008285
nuclear speck	Gene Ontology	GO:0016607	1	400	0.363423	0.409361	ATOH8	http://amigo.geneontology.org/amigo/term/GO:0016607
spermatogenesis	Gene Ontology	GO:0007283	1	404	0.366299	0.411446	TDRD6	http://amigo.geneontology.org/amigo/term/GO:0007283
cytoskeleton	Gene Ontology	GO:0005856	1	406	0.367733	0.411902	RHOH	http://amigo.geneontology.org/amigo/term/GO:0005856
focal adhesion	Gene Ontology	GO:0005925	1	418	0.376267	0.420287	FLRT1	http://amigo.geneontology.org/amigo/term/GO:0005925
synapse	Gene Ontology	GO:0045202	1	420	0.377678	0.420692	STAC3	http://amigo.geneontology.org/amigo/term/GO:0045202
chromatin binding	Gene Ontology	GO:0003682	1	443	0.393686	0.43551	CDC45	http://amigo.geneontology.org/amigo/term/GO:0003682
protein kinase binding	Gene Ontology	GO:0019901	1	461	0.405933	0.444275	RHOH	http://amigo.geneontology.org/amigo/term/GO:0019901
multicellular organism development	Gene Ontology	GO:0007275	1	462	0.406606	0.444275	TDRD6	http://amigo.geneontology.org/amigo/term/GO:0007275
cell adhesion	Gene Ontology	GO:0007155	1	478	0.417277	0.452321	FLRT1	http://amigo.geneontology.org/amigo/term/GO:0007155
plasma membrane	Gene Ontology	GO:0005886	6	4619	0.417354	0.452321	GLDC|MUC4|FLRT1|RHOH|PLIN4|TNFRSF13C	http://amigo.geneontology.org/amigo/term/GO:0005886
oxidation-reduction process	Gene Ontology	GO:0055114	1	525	0.44755	0.479859	SRXN1	http://amigo.geneontology.org/amigo/term/GO:0055114
apoptotic process	Gene Ontology	GO:0006915	1	546	0.460574	0.492507	CDCA7	http://amigo.geneontology.org/amigo/term/GO:0006915
positive regulation of transcription, DNA-templated	Gene Ontology	GO:0045893	1	556	0.46667	0.497698	ATOH8	http://amigo.geneontology.org/amigo/term/GO:0045893
metal ion binding	Gene Ontology	GO:0046872	3	2298	0.480237	0.509032	ZNF682|MCM10|STAC3	http://amigo.geneontology.org/amigo/term/GO:0046872
DNA-binding transcription factor activity	Gene Ontology	GO:0003700	1	607	0.496727	0.522802	ATOH8	http://amigo.geneontology.org/amigo/term/GO:0003700
protein-containing complex	Gene Ontology	GO:0032991	1	623	0.505811	0.529583	S100A1	http://amigo.geneontology.org/amigo/term/GO:0032991
RNA polymerase II cis-regulatory region sequence-specific DNA binding	Gene Ontology	GO:0000978	1	656	0.524043	0.547243	ZNF682	http://amigo.geneontology.org/amigo/term/GO:0000978
perinuclear region of cytoplasm	Gene Ontology	GO:0048471	1	697	0.545782	0.568464	FLRT1	http://amigo.geneontology.org/amigo/term/GO:0048471
protein binding	Gene Ontology	GO:0005515	13	11779	0.583532	0.604642	INHA|MCM10|STAC3|S100A1|SLC6A17|ID1|CDC45|RHOH|CCDC13|PLAAT4|SRXN1|PROC|NOMO3	http://amigo.geneontology.org/amigo/term/GO:0005515
integral component of membrane	Gene Ontology	GO:0016021	4	3643	0.593096	0.612967	PLAAT4|SLC25A35|TNFRSF13C|NOMO3	http://amigo.geneontology.org/amigo/term/GO:0016021
DNA-binding transcription factor activity, RNA polymerase II-specific	Gene Ontology	GO:0000981	1	874	0.629006	0.646747	ATOH8	http://amigo.geneontology.org/amigo/term/GO:0000981
nuclear chromatin	Gene Ontology	GO:0000790	1	915	0.646044	0.662567	ATOH8	http://amigo.geneontology.org/amigo/term/GO:0000790
membrane	Gene Ontology	GO:0016020	2	2075	0.683451	0.69765	PLAAT4|MUC4	http://amigo.geneontology.org/amigo/term/GO:0016020
signal transduction	Gene Ontology	GO:0007165	1	1013	0.683732	0.69765	INHA	http://amigo.geneontology.org/amigo/term/GO:0007165
endoplasmic reticulum	Gene Ontology	GO:0005783	1	1018	0.685545	0.697725	PROC	http://amigo.geneontology.org/amigo/term/GO:0005783
mitochondrion	Gene Ontology	GO:0005739	1	1258	0.761618	0.769292	GLDC	http://amigo.geneontology.org/amigo/term/GO:0005739
RNA binding	Gene Ontology	GO:0003723	1	1366	0.789672	0.79363	NSUN5P2	http://amigo.geneontology.org/amigo/term/GO:0003723
extracellular exosome	Gene Ontology	GO:0070062	1	2085	0.909449	0.909449	MUC4	http://amigo.geneontology.org/amigo/term/GO:0070062
--------------------

## Sheet: Dermis_down_enichment
#Term	Database	ID	Input number	Background number	P-Value	Corrected P-Value	Input	Hyperlink
Signaling by Interleukins	Reactome	R-HSA-449147	16	619	3.21587e-09	1.21238e-06	CCL3|LIF|TEK|CCL11|CXCL8|FOS|IL36RN|CSF2|KIT|IL6|IL34|STAT4|IL24|GFRA2|VWF|CCL3L1	http://www.reactome.org/cgi-bin/eventbrowser_st_id?ST_ID=R-HSA-449147
Cytokine Signaling in Immune system	Reactome	R-HSA-1280215	18	836	5.15215e-09	1.3874e-06	CCL3|LIF|TEK|CCL11|CXCL8|FOS|IL36RN|CSF2|KIT|IL6|IL34|STAT4|TNFRSF11A|GFRA2|VWF|TNFSF9|CCL3L1|IL24	http://www.reactome.org/cgi-bin/eventbrowser_st_id?ST_ID=R-HSA-1280215
Chemokine signaling pathway	KEGG PATHWAY	hsa04062	7	190	1.13077e-05	0.000609002	CCL3|CCL11|CXCL8|PIK3R6|CXCR4|ELMO1|CCL3L1	http://www.genome.jp/kegg-bin/show_pathway?hsa04062/hsa:146850%09red/hsa:9844%09red/hsa:3576%09red/hsa:6356%09red/hsa:6349%09red/hsa:7852%09red/hsa:6348%09red
Senescence-Associated Secretory Phenotype (SASP)	Reactome	R-HSA-2559582	4	110	0.000973803	0.0145684	IL6|CXCL8|CCN1|FOS	http://www.reactome.org/cgi-bin/eventbrowser_st_id?ST_ID=R-HSA-2559582
Cytokine-cytokine receptor interaction	KEGG PATHWAY	hsa04060	16	294	7.7926e-14	7.34452e-11	BMP7|CCL11|LIF|CCL3|CXCL8|IL36RN|CSF2|LEP|IL6|IL34|TNFRSF11A|CXCR4|GDF15|TNFSF9|CCL3L1|IL24	http://www.genome.jp/kegg-bin/show_pathway?hsa04060/hsa:3569%09red/hsa:655%09red/hsa:3952%09red/hsa:8792%09red/hsa:3976%09red/hsa:146433%09red/hsa:3576%09red/hsa:1437%09red/hsa:6356%09red/hsa:9518%09red/hsa:11009%09red/hsa:6349%09red/hsa:8744%09red/hsa:26525%09red/hsa:7852%09red/hsa:6348%09red
Rheumatoid arthritis	KEGG PATHWAY	hsa05323	9	91	1.87012e-10	8.81293e-08	CCL3|TEK|FOS|CXCL8|CSF2|IL6|ITGAL|TNFRSF11A|CCL3L1	http://www.genome.jp/kegg-bin/show_pathway?hsa05323/hsa:3569%09red/hsa:1437%09red/hsa:8792%09red/hsa:3683%09red/hsa:3576%09red/hsa:7010%09red/hsa:2353%09red/hsa:6349%09red/hsa:6348%09red
Viral protein interaction with cytokine and cytokine receptor	KEGG PATHWAY	hsa04061	8	100	9.342e-09	2.20121e-06	CCL3|CCL11|CXCL8|IL6|IL34|IL24|CXCR4|CCL3L1	http://www.genome.jp/kegg-bin/show_pathway?hsa04061/hsa:3569%09red/hsa:146433%09red/hsa:3576%09red/hsa:6356%09red/hsa:11009%09red/hsa:6349%09red/hsa:7852%09red/hsa:6348%09red
Immune System	Reactome	R-HSA-168256	27	2096	3.25655e-08	6.1386e-06	CCL3|LIF|STBD1|IL24|ARHGAP45|TREML2|TEK|PPL|TNFSF9|CRACR2A|IL36RN|FOS|GFRA2|IL34|STAT4|TNFRSF11A|CCL11|CXCL8|CSF2|KIT|IL6|ITGAL|TLR5|VWF|ELMO1|CCL3L1|CD300E	http://www.reactome.org/cgi-bin/eventbrowser_st_id?ST_ID=R-HSA-168256
Interleukin-10 signaling	Reactome	R-HSA-6783783	6	47	5.45868e-08	9.08098e-06	CCL3|LIF|CXCL8|CSF2|IL6|CCL3L1	http://www.reactome.org/cgi-bin/eventbrowser_st_id?ST_ID=R-HSA-6783783
Salmonella infection	KEGG PATHWAY	hsa05132	7	83	5.781e-08	9.08098e-06	CCL3|FOS|CXCL8|CSF2|IL6|TLR5|CCL3L1	http://www.genome.jp/kegg-bin/show_pathway?hsa05132/hsa:3569%09red/hsa:7100%09red/hsa:1437%09red/hsa:3576%09red/hsa:2353%09red/hsa:6349%09red/hsa:6348%09red
Signal Transduction	Reactome	R-HSA-162582	27	2689	4.00564e-06	0.000276971	KHDRBS3|GIPR|ADCYAP1R1|ARHGAP45|LEP|TEK|FZD5|RXFP1|OXTR|PIK3R6|NR5A2|CXCR4|TBXA2R|NTF3|FOS|NR4A1|P2RY1|CXCL8|NOG|CSF2|IER3|IL6|GALR2|GFRA2|VWF|ELMO1|KIT	http://www.reactome.org/cgi-bin/eventbrowser_st_id?ST_ID=R-HSA-162582
Toll-like receptor signaling pathway	KEGG PATHWAY	hsa04620	6	104	4.26109e-06	0.000276971	CCL3|FOS|CXCL8|IL6|TLR5|CCL3L1	http://www.genome.jp/kegg-bin/show_pathway?hsa04620/hsa:3569%09red/hsa:7100%09red/hsa:3576%09red/hsa:2353%09red/hsa:6349%09red/hsa:6348%09red
Neuroactive ligand-receptor interaction	KEGG PATHWAY	hsa04080	9	338	8.03666e-06	0.000459064	TBXA2R|P2RY1|RXFP1|LEP|GALR2|GRIN2A|OXTR|GIPR|ADCYAP1R1	http://www.genome.jp/kegg-bin/show_pathway?hsa04080/hsa:5028%09red/hsa:8811%09red/hsa:59350%09red/hsa:3952%09red/hsa:5021%09red/hsa:2696%09red/hsa:117%09red/hsa:6915%09red/hsa:2903%09red
GPCR ligand binding	Reactome	R-HSA-500792	10	454	1.25797e-05	0.000658685	TBXA2R|P2RY1|FZD5|RXFP1|CXCL8|OXTR|GALR2|CXCR4|GIPR|ADCYAP1R1	http://www.reactome.org/cgi-bin/eventbrowser_st_id?ST_ID=R-HSA-500792
cAMP signaling pathway	KEGG PATHWAY	hsa04024	7	214	2.37158e-05	0.00111941	SLC9A1|FOS|GRIN2A|CNGA3|OXTR|GIPR|ADCYAP1R1	http://www.genome.jp/kegg-bin/show_pathway?hsa04024/hsa:2696%09red/hsa:1261%09red/hsa:5021%09red/hsa:117%09red/hsa:6548%09red/hsa:2353%09red/hsa:2903%09red
IL-17 signaling pathway	KEGG PATHWAY	hsa04657	5	93	3.82301e-05	0.00150133	IL6|CCL11|CXCL8|CSF2|FOS	http://www.genome.jp/kegg-bin/show_pathway?hsa04657/hsa:3569%09red/hsa:6356%09red/hsa:2353%09red/hsa:3576%09red/hsa:1437%09red
Jak-STAT signaling pathway	KEGG PATHWAY	hsa04630	6	162	4.73671e-05	0.0016866	IL6|LIF|STAT4|CSF2|LEP|IL24	http://www.genome.jp/kegg-bin/show_pathway?hsa04630/hsa:3569%09red/hsa:6775%09red/hsa:1437%09red/hsa:3976%09red/hsa:3952%09red/hsa:11009%09red
Chagas disease (American trypanosomiasis)	KEGG PATHWAY	hsa05142	5	103	6.0865e-05	0.00208601	IL6|CCL3|CXCL8|CCL3L1|FOS	http://www.genome.jp/kegg-bin/show_pathway?hsa05142/hsa:3569%09red/hsa:2353%09red/hsa:3576%09red/hsa:6349%09red/hsa:6348%09red
Interleukin-4 and Interleukin-13 signaling	Reactome	R-HSA-6785807	5	108	7.54827e-05	0.0025408	IL6|CCL11|LIF|CXCL8|FOS	http://www.reactome.org/cgi-bin/eventbrowser_st_id?ST_ID=R-HSA-6785807
Maturity onset diabetes of the young	KEGG PATHWAY	hsa04950	3	26	0.000183852	0.00502263	HNF1A|NR5A2|BHLHA15	http://www.genome.jp/kegg-bin/show_pathway?hsa04950/hsa:6927%09red/hsa:168620%09red/hsa:2494%09red
Class A/1 (Rhodopsin-like receptors)	Reactome	R-HSA-373076	7	322	0.000282166	0.00686598	TBXA2R|RXFP1|CXCL8|CXCR4|GALR2|OXTR|P2RY1	http://www.reactome.org/cgi-bin/eventbrowser_st_id?ST_ID=R-HSA-373076
MAPK1/MAPK3 signaling	Reactome	R-HSA-5684996	6	239	0.000369051	0.00818425	TEK|CSF2|KIT|IL6|GFRA2|VWF	http://www.reactome.org/cgi-bin/eventbrowser_st_id?ST_ID=R-HSA-5684996
Hepatitis B	KEGG PATHWAY	hsa05161	5	163	0.00047773	0.00975964	IL6|CXCL8|STAT4|CCN1|FOS	http://www.genome.jp/kegg-bin/show_pathway?hsa05161/hsa:3569%09red/hsa:2353%09red/hsa:3576%09red/hsa:890%09red/hsa:6775%09red
PI3K-Akt signaling pathway	KEGG PATHWAY	hsa04151	7	354	0.000491429	0.00975964	NTF3|NR4A1|KIT|IL6|PIK3R6|TEK|VWF	http://www.genome.jp/kegg-bin/show_pathway?hsa04151/hsa:7450%09red/hsa:3569%09red/hsa:146850%09red/hsa:3815%09red/hsa:4908%09red/hsa:3164%09red/hsa:7010%09red
Transport of small molecules	Reactome	R-HSA-382551	10	720	0.000514316	0.00975964	NIPAL1|SLC9A1|SLC28A3|SLC2A4|ANO3|SCNN1G|PIP|CES3|WNK3|SLC5A8	http://www.reactome.org/cgi-bin/eventbrowser_st_id?ST_ID=R-HSA-382551
RET signaling	Reactome	R-HSA-8853659	3	39	0.000557063	0.010355	GFRA2|DOK6|DOK5	http://www.reactome.org/cgi-bin/eventbrowser_st_id?ST_ID=R-HSA-8853659
Amoebiasis	KEGG PATHWAY	hsa05146	4	95	0.000574095	0.0105065	SERPINB9|IL6|CSF2|CXCL8	http://www.genome.jp/kegg-bin/show_pathway?hsa05146/hsa:5272%09red/hsa:3569%09red/hsa:3576%09red/hsa:1437%09red
Other interleukin signaling	Reactome	R-HSA-449836	6	275	0.000757416	0.0126943	TEK|CSF2|KIT|IL34|GFRA2|VWF	http://www.reactome.org/cgi-bin/eventbrowser_st_id?ST_ID=R-HSA-449836
MAPK family signaling cascades	Reactome	R-HSA-5683057	6	278	0.000800243	0.0127835	TEK|CSF2|KIT|IL6|GFRA2|VWF	http://www.reactome.org/cgi-bin/eventbrowser_st_id?ST_ID=R-HSA-5683057
Kaposi sarcoma-associated herpesvirus infection	KEGG PATHWAY	hsa05167	5	186	0.00085244	0.0132798	IL6|PIK3R6|CXCL8|CSF2|FOS	http://www.genome.jp/kegg-bin/show_pathway?hsa05167/hsa:3569%09red/hsa:146850%09red/hsa:2353%09red/hsa:3576%09red/hsa:1437%09red
Transcriptional misregulation in cancer	KEGG PATHWAY	hsa05202	5	186	0.00085244	0.0132798	IL6|NR4A3|TEC|CSF2|CXCL8	http://www.genome.jp/kegg-bin/show_pathway?hsa05202/hsa:3569%09red/hsa:3576%09red/hsa:8013%09red/hsa:1437%09red
Peptide ligand-binding receptors	Reactome	R-HSA-375276	5	188	0.00089308	0.0137988	RXFP1|GALR2|CXCL8|OXTR|CXCR4	http://www.reactome.org/cgi-bin/eventbrowser_st_id?ST_ID=R-HSA-375276
Calcium signaling pathway	KEGG PATHWAY	hsa04020	5	193	0.00100098	0.0148571	TBXA2R|OXTR|GRIN2A|CAMK1G|CXCR4	http://www.genome.jp/kegg-bin/show_pathway?hsa04020/hsa:57172%09red/hsa:5021%09red/hsa:6915%09red/hsa:7852%09red/hsa:2903%09red
TNF signaling pathway	KEGG PATHWAY	hsa04668	4	112	0.00103881	0.0152403	IL6|LIF|CSF2|FOS	http://www.genome.jp/kegg-bin/show_pathway?hsa04668/hsa:3976%09red/hsa:2353%09red/hsa:3569%09red/hsa:1437%09red
Malaria	KEGG PATHWAY	hsa05144	3	49	0.00104297	0.0152403	IL6|CXCL8|ITGAL	http://www.genome.jp/kegg-bin/show_pathway?hsa05144/hsa:3569%09red/hsa:3683%09red/hsa:3576%09red
Pathways in cancer	KEGG PATHWAY	hsa05200	8	530	0.00111341	0.0158998	STAT4|FZD5|FOS|CKS2|KIT|IL6|CXCR4|CXCL8	http://www.genome.jp/kegg-bin/show_pathway?hsa05200/hsa:3569%09red/hsa:6775%09red/hsa:3815%09red/hsa:1164%09red/hsa:3576%09red/hsa:7855%09red/hsa:2353%09red/hsa:7852%09red
Legionellosis	KEGG PATHWAY	hsa05134	3	55	0.00143212	0.0194315	IL6|CXCL8|TLR5	http://www.genome.jp/kegg-bin/show_pathway?hsa05134/hsa:3569%09red/hsa:7100%09red/hsa:3576%09red
Rap1 signaling pathway	KEGG PATHWAY	hsa04015	5	210	0.00144113	0.0194315	TEK|GRIN2A|ITGAL|P2RY1|KIT	http://www.genome.jp/kegg-bin/show_pathway?hsa04015/hsa:7010%09red/hsa:3815%09red/hsa:3683%09red/hsa:5028%09red/hsa:2903%09red
Platelet activation	KEGG PATHWAY	hsa04611	4	124	0.00149422	0.0196279	PIK3R6|VWF|P2RY1|TBXA2R	http://www.genome.jp/kegg-bin/show_pathway?hsa04611/hsa:7450%09red/hsa:146850%09red/hsa:5028%09red/hsa:6915%09red
Human T-cell leukemia virus 1 infection	KEGG PATHWAY	hsa05166	5	219	0.00172485	0.0212486	IL6|ITGAL|CCN1|CSF2|FOS	http://www.genome.jp/kegg-bin/show_pathway?hsa05166/hsa:3569%09red/hsa:3683%09red/hsa:2353%09red/hsa:890%09red/hsa:1437%09red
Human cytomegalovirus infection	KEGG PATHWAY	hsa05163	5	225	0.00193548	0.0223827	IL6|CCL3|CXCL8|CCL3L1|CXCR4	http://www.genome.jp/kegg-bin/show_pathway?hsa05163/hsa:3569%09red/hsa:3576%09red/hsa:7852%09red/hsa:6349%09red/hsa:6348%09red
Inflammatory bowel disease (IBD)	KEGG PATHWAY	hsa05321	3	65	0.00226239	0.0252344	IL6|STAT4|TLR5	http://www.genome.jp/kegg-bin/show_pathway?hsa05321/hsa:3569%09red/hsa:7100%09red/hsa:6775%09red
RAF/MAP kinase cascade	Reactome	R-HSA-5673001	5	234	0.00228588	0.0253105	VWF|TEK|GFRA2|CSF2|KIT	http://www.reactome.org/cgi-bin/eventbrowser_st_id?ST_ID=R-HSA-5673001
FLT3 Signaling	Reactome	R-HSA-9607240	5	252	0.003122	0.0315958	VWF|TEK|GFRA2|CSF2|KIT	http://www.reactome.org/cgi-bin/eventbrowser_st_id?ST_ID=R-HSA-9607240
Oxytocin signaling pathway	KEGG PATHWAY	hsa04921	4	153	0.00313443	0.0315958	PIK3R6|OXTR|CAMK1G|FOS	http://www.genome.jp/kegg-bin/show_pathway?hsa04921/hsa:57172%09red/hsa:146850%09red/hsa:2353%09red/hsa:5021%09red
Pertussis	KEGG PATHWAY	hsa05133	3	76	0.00346278	0.0345362	IL6|CXCL8|FOS	http://www.genome.jp/kegg-bin/show_pathway?hsa05133/hsa:3569%09red/hsa:2353%09red/hsa:3576%09red
Interleukin-6 family signaling	Reactome	R-HSA-6783589	2	24	0.0044082	0.0401423	IL6|LIF	http://www.reactome.org/cgi-bin/eventbrowser_st_id?ST_ID=R-HSA-6783589
Interleukin-20 family signaling	Reactome	R-HSA-8854691	2	25	0.00474901	0.0422259	STAT4|IL24	http://www.reactome.org/cgi-bin/eventbrowser_st_id?ST_ID=R-HSA-8854691
Miscellaneous transport and binding events	Reactome	R-HSA-5223345	2	26	0.00510161	0.0447281	PIP|NIPAL1	http://www.reactome.org/cgi-bin/eventbrowser_st_id?ST_ID=R-HSA-5223345
Signaling by GPCR	Reactome	R-HSA-372790	11	1170	0.00570213	0.04908	TBXA2R|P2RY1|FZD5|GALR2|RXFP1|CXCL8|OXTR|PIK3R6|CXCR4|GIPR|ADCYAP1R1	http://www.reactome.org/cgi-bin/eventbrowser_st_id?ST_ID=R-HSA-372790
MAPK signaling pathway	KEGG PATHWAY	hsa04010	5	295	0.00597897	0.0509971	KIT|TEK|NTF3|NR4A1|FOS	http://www.genome.jp/kegg-bin/show_pathway?hsa04010/hsa:3164%09red/hsa:7010%09red/hsa:2353%09red/hsa:3815%09red/hsa:4908%09red
Class B/2 (Secretin family receptors)	Reactome	R-HSA-373080	3	94	0.00614311	0.0517264	GIPR|ADCYAP1R1|FZD5	http://www.reactome.org/cgi-bin/eventbrowser_st_id?ST_ID=R-HSA-373080
Microautophagy	Reactome	R-HSA-9615710	2	29	0.00622912	0.0517264	VPS37D|PLIN2	http://www.reactome.org/cgi-bin/eventbrowser_st_id?ST_ID=R-HSA-9615710
Circadian entrainment	KEGG PATHWAY	hsa04713	3	97	0.00668177	0.0524797	GRIN2A|ADCYAP1R1|FOS	http://www.genome.jp/kegg-bin/show_pathway?hsa04713/hsa:2353%09red/hsa:117%09red/hsa:2903%09red
Hematopoietic cell lineage	KEGG PATHWAY	hsa04640	3	97	0.00668177	0.0524797	IL6|CSF2|KIT	http://www.genome.jp/kegg-bin/show_pathway?hsa04640/hsa:3815%09red/hsa:3569%09red/hsa:1437%09red
Nicotinate metabolism	Reactome	R-HSA-196807	2	31	0.00703799	0.053711	SLC5A8|NMNAT3	http://www.reactome.org/cgi-bin/eventbrowser_st_id?ST_ID=R-HSA-196807
Signal amplification	Reactome	R-HSA-392518	2	31	0.00703799	0.053711	TBXA2R|P2RY1	http://www.reactome.org/cgi-bin/eventbrowser_st_id?ST_ID=R-HSA-392518
Cellular Senescence	Reactome	R-HSA-2559583	4	194	0.00709322	0.0539142	IL6|CXCL8|CCN1|FOS	http://www.reactome.org/cgi-bin/eventbrowser_st_id?ST_ID=R-HSA-2559583
@@Disease	Reactome	R-HSA-1643685	8	1049	0.0498377	0.124675	VPS37D|FZD5|NR4A1|TLR5|KIT|CXCR4|VWF|ELMO1	http://www.reactome.org/cgi-bin/eventbrowser_st_id?ST_ID=R-HSA-1643685
@@Cellular senescence	KEGG PATHWAY	hsa04218	3	160	0.0246376	0.10683	IL6|CXCL8|CCN1	http://www.genome.jp/kegg-bin/show_pathway?hsa04218/hsa:3569%09red/hsa:3576%09red/hsa:890%09red
Glucagon-type ligand receptors	Reactome	R-HSA-420092	2	33	0.00789176	0.0585668	GIPR|ADCYAP1R1	http://www.reactome.org/cgi-bin/eventbrowser_st_id?ST_ID=R-HSA-420092
Stimuli-sensing channels	Reactome	R-HSA-2672351	3	108	0.00889243	0.0637347	SCNN1G|WNK3|ANO3	http://www.reactome.org/cgi-bin/eventbrowser_st_id?ST_ID=R-HSA-2672351
Developmental Biology	Reactome	R-HSA-1266738	10	1082	0.00924243	0.0653398	LCE2C|CXCR4|SCN1A|SLC2A4|PPL|LEP|HNF1A|DOK6|GFRA2|DOK5	http://www.reactome.org/cgi-bin/eventbrowser_st_id?ST_ID=R-HSA-1266738
Gap junction assembly	Reactome	R-HSA-190861	2	36	0.00925503	0.0653398	GJA3|GJC2	http://www.reactome.org/cgi-bin/eventbrowser_st_id?ST_ID=R-HSA-190861
Hemostasis	Reactome	R-HSA-109582	7	617	0.0102113	0.0702948	TBXA2R|KCNMB2|PIK3R6|TEK|ITGAL|VWF|P2RY1	http://www.reactome.org/cgi-bin/eventbrowser_st_id?ST_ID=R-HSA-109582
Ovarian tumor domain proteases	Reactome	R-HSA-5689896	2	38	0.0102179	0.0702948	RNF128|OTUB2	http://www.reactome.org/cgi-bin/eventbrowser_st_id?ST_ID=R-HSA-5689896
GPCR downstream signalling	Reactome	R-HSA-388396	10	1108	0.0107748	0.0730593	TBXA2R|P2RY1|GALR2|RXFP1|CXCL8|OXTR|PIK3R6|CXCR4|GIPR|ADCYAP1R1	http://www.reactome.org/cgi-bin/eventbrowser_st_id?ST_ID=R-HSA-388396
AMPK signaling pathway	KEGG PATHWAY	hsa04152	3	120	0.0117385	0.078208	LEP|SLC2A4|CCN1	http://www.genome.jp/kegg-bin/show_pathway?hsa04152/hsa:6517%09red/hsa:890%09red/hsa:3952%09red
Yersinia infection	KEGG PATHWAY	hsa05135	3	121	0.0119965	0.0793455	IL6|CXCL8|FOS	http://www.genome.jp/kegg-bin/show_pathway?hsa05135/hsa:3569%09red/hsa:2353%09red/hsa:3576%09red
Ras signaling pathway	KEGG PATHWAY	hsa04014	4	232	0.0128867	0.0823437	TEK|NTF3|GRIN2A|KIT	http://www.genome.jp/kegg-bin/show_pathway?hsa04014/hsa:7010%09red/hsa:3815%09red/hsa:2903%09red/hsa:4908%09red
Interleukin-2 family signaling	Reactome	R-HSA-451927	2	44	0.0133583	0.0839349	STAT4|CSF2	http://www.reactome.org/cgi-bin/eventbrowser_st_id?ST_ID=R-HSA-451927
Immunoregulatory interactions between a Lymphoid and a non-Lymphoid cell	Reactome	R-HSA-198933	3	128	0.0138944	0.086298	TREML2|ITGAL|CD300E	http://www.reactome.org/cgi-bin/eventbrowser_st_id?ST_ID=R-HSA-198933
Dopaminergic synapse	KEGG PATHWAY	hsa04728	3	131	0.0147569	0.0897315	GRIN2A|SCN1A|FOS	http://www.genome.jp/kegg-bin/show_pathway?hsa04728/hsa:6323%09red/hsa:2353%09red/hsa:2903%09red
Gap junction trafficking	Reactome	R-HSA-190828	2	47	0.0150659	0.0910234	GJA3|GJC2	http://www.reactome.org/cgi-bin/eventbrowser_st_id?ST_ID=R-HSA-190828
Chemokine receptors bind chemokines	Reactome	R-HSA-380108	2	48	0.0156549	0.0933846	CXCL8|CXCR4	http://www.reactome.org/cgi-bin/eventbrowser_st_id?ST_ID=R-HSA-380108
Gap junction trafficking and regulation	Reactome	R-HSA-157858	2	48	0.0156549	0.0933846	GJA3|GJC2	http://www.reactome.org/cgi-bin/eventbrowser_st_id?ST_ID=R-HSA-157858
SLC-mediated transmembrane transport	Reactome	R-HSA-425407	4	249	0.0162331	0.0960445	SLC5A8|SLC28A3|SLC2A4|SLC9A1	http://www.reactome.org/cgi-bin/eventbrowser_st_id?ST_ID=R-HSA-425407
Intestinal immune network for IgA production	KEGG PATHWAY	hsa04672	2	49	0.0162537	0.0960445	IL6|CXCR4	http://www.genome.jp/kegg-bin/show_pathway?hsa04672/hsa:3569%09red/hsa:7852%09red
Generic Transcription Pathway	Reactome	R-HSA-212436	10	1193	0.0171563	0.0998138	TEC|CCN1|FOS|NR4A3|NR4A1|CSF2|KIT|GRIN2A|ITGAL|PPP1R13L	http://www.reactome.org/cgi-bin/eventbrowser_st_id?ST_ID=R-HSA-212436
Signaling by PTK6	Reactome	R-HSA-8848021	2	52	0.0181077	0.104064	ELMO1|KHDRBS3	http://www.reactome.org/cgi-bin/eventbrowser_st_id?ST_ID=R-HSA-8848021
Signaling by Non-Receptor Tyrosine Kinases	Reactome	R-HSA-9006927	2	52	0.0181077	0.104064	ELMO1|KHDRBS3	http://www.reactome.org/cgi-bin/eventbrowser_st_id?ST_ID=R-HSA-9006927
Platelet activation, signaling and aggregation	Reactome	R-HSA-76002	4	260	0.0186636	0.105789	PIK3R6|VWF|P2RY1|TBXA2R	http://www.reactome.org/cgi-bin/eventbrowser_st_id?ST_ID=R-HSA-76002
Breast cancer	KEGG PATHWAY	hsa05224	3	147	0.0198611	0.106383	KIT|FZD5|FOS	http://www.genome.jp/kegg-bin/show_pathway?hsa05224/hsa:3815%09red/hsa:2353%09red/hsa:7855%09red
Phospholipase D signaling pathway	KEGG PATHWAY	hsa04072	3	148	0.0202085	0.106383	PIK3R6|CXCL8|KIT	http://www.genome.jp/kegg-bin/show_pathway?hsa04072/hsa:3815%09red/hsa:146850%09red/hsa:3576%09red
Non-alcoholic fatty liver disease (NAFLD)	KEGG PATHWAY	hsa04932	3	149	0.0205592	0.106383	LEP|IL6|CXCL8	http://www.genome.jp/kegg-bin/show_pathway?hsa04932/hsa:3569%09red/hsa:3576%09red/hsa:3952%09red
PTK6 Regulates Proteins Involved in RNA Processing	Reactome	R-HSA-8849468	1	5	0.0226312	0.106383	KHDRBS3	http://www.reactome.org/cgi-bin/eventbrowser_st_id?ST_ID=R-HSA-8849468
RUNX3 Regulates Immune Response and Cell Migration	Reactome	R-HSA-8949275	1	5	0.0226312	0.106383	ITGAL	http://www.reactome.org/cgi-bin/eventbrowser_st_id?ST_ID=R-HSA-8949275
G2 Phase	Reactome	R-HSA-68911	1	5	0.0226312	0.106383	CCN1	http://www.reactome.org/cgi-bin/eventbrowser_st_id?ST_ID=R-HSA-68911
NGF-independant TRKA activation	Reactome	R-HSA-187024	1	5	0.0226312	0.106383	ADCYAP1R1	http://www.reactome.org/cgi-bin/eventbrowser_st_id?ST_ID=R-HSA-187024
Activation of TRKA receptors	Reactome	R-HSA-187015	1	6	0.0263532	0.10683	ADCYAP1R1	http://www.reactome.org/cgi-bin/eventbrowser_st_id?ST_ID=R-HSA-187015
Interleukin-36 pathway	Reactome	R-HSA-9014826	1	6	0.0263532	0.10683	IL36RN	http://www.reactome.org/cgi-bin/eventbrowser_st_id?ST_ID=R-HSA-9014826
Activated NTRK3 signals through PI3K	Reactome	R-HSA-9603381	1	6	0.0263532	0.10683	NTF3	http://www.reactome.org/cgi-bin/eventbrowser_st_id?ST_ID=R-HSA-9603381
Vasopressin-like receptors	Reactome	R-HSA-388479	1	6	0.0263532	0.10683	OXTR	http://www.reactome.org/cgi-bin/eventbrowser_st_id?ST_ID=R-HSA-388479
RUNX1 regulates transcription of genes involved in differentiation of myeloid cells	Reactome	R-HSA-8939246	1	6	0.0263532	0.10683	CSF2	http://www.reactome.org/cgi-bin/eventbrowser_st_id?ST_ID=R-HSA-8939246
Activated NTRK3 signals through RAS	Reactome	R-HSA-9034864	1	6	0.0263532	0.10683	NTF3	http://www.reactome.org/cgi-bin/eventbrowser_st_id?ST_ID=R-HSA-9034864
Acute myeloid leukemia	KEGG PATHWAY	hsa05221	2	66	0.0278482	0.107454	CSF2|KIT	http://www.genome.jp/kegg-bin/show_pathway?hsa05221/hsa:3815%09red/hsa:1437%09red
Deubiquitination	Reactome	R-HSA-5688426	4	296	0.0281402	0.107454	RNF128|CCN1|UCHL3|OTUB2	http://www.reactome.org/cgi-bin/eventbrowser_st_id?ST_ID=R-HSA-5688426
Shigellosis	KEGG PATHWAY	hsa05131	2	68	0.0293782	0.107454	CXCL8|ELMO1	http://www.genome.jp/kegg-bin/show_pathway?hsa05131/hsa:9844%09red/hsa:3576%09red
Amphetamine addiction	KEGG PATHWAY	hsa05031	2	68	0.0293782	0.107454	GRIN2A|FOS	http://www.genome.jp/kegg-bin/show_pathway?hsa05031/hsa:2353%09red/hsa:2903%09red
Nef and signal transduction	Reactome	R-HSA-164944	1	7	0.0300612	0.107454	ELMO1	http://www.reactome.org/cgi-bin/eventbrowser_st_id?ST_ID=R-HSA-164944
Adipocytokine signaling pathway	KEGG PATHWAY	hsa04920	2	69	0.0301556	0.107454	LEP|SLC2A4	http://www.genome.jp/kegg-bin/show_pathway?hsa04920/hsa:6517%09red/hsa:3952%09red
RNA Polymerase II Transcription	Reactome	R-HSA-73857	10	1316	0.0308522	0.108953	TEC|CCN1|FOS|NR4A3|NR4A1|CSF2|KIT|GRIN2A|ITGAL|PPP1R13L	http://www.reactome.org/cgi-bin/eventbrowser_st_id?ST_ID=R-HSA-73857
Prolactin signaling pathway	KEGG PATHWAY	hsa04917	2	70	0.0309411	0.108953	TNFRSF11A|FOS	http://www.genome.jp/kegg-bin/show_pathway?hsa04917/hsa:8792%09red/hsa:2353%09red
Relaxin receptors	Reactome	R-HSA-444821	1	8	0.0337552	0.108953	RXFP1	http://www.reactome.org/cgi-bin/eventbrowser_st_id?ST_ID=R-HSA-444821
RNF mutants show enhanced WNT signaling and proliferation	Reactome	R-HSA-5340588	1	8	0.0337552	0.108953	FZD5	http://www.reactome.org/cgi-bin/eventbrowser_st_id?ST_ID=R-HSA-5340588
MAPK1 (ERK2) activation	Reactome	R-HSA-112411	1	8	0.0337552	0.108953	IL6	http://www.reactome.org/cgi-bin/eventbrowser_st_id?ST_ID=R-HSA-112411
Ion channel transport	Reactome	R-HSA-983712	3	185	0.0354069	0.113086	SCNN1G|WNK3|ANO3	http://www.reactome.org/cgi-bin/eventbrowser_st_id?ST_ID=R-HSA-983712
Membrane Trafficking	Reactome	R-HSA-199991	6	631	0.0356365	0.113086	VPS37D|SLC2A4|GJC2|DENND3|GJA3|TBC1D10A	http://www.reactome.org/cgi-bin/eventbrowser_st_id?ST_ID=R-HSA-199991
AKT phosphorylates targets in the nucleus	Reactome	R-HSA-198693	1	9	0.0374352	0.113086	NR4A1	http://www.reactome.org/cgi-bin/eventbrowser_st_id?ST_ID=R-HSA-198693
Lipophagy	Reactome	R-HSA-9613354	1	9	0.0374352	0.113086	PLIN2	http://www.reactome.org/cgi-bin/eventbrowser_st_id?ST_ID=R-HSA-9613354
Signaling by Leptin	Reactome	R-HSA-2586552	1	9	0.0374352	0.113086	LEP	http://www.reactome.org/cgi-bin/eventbrowser_st_id?ST_ID=R-HSA-2586552
Interleukin-23 signaling	Reactome	R-HSA-9020933	1	9	0.0374352	0.113086	STAT4	http://www.reactome.org/cgi-bin/eventbrowser_st_id?ST_ID=R-HSA-9020933
Prostanoid ligand receptors	Reactome	R-HSA-391908	1	9	0.0374352	0.113086	TBXA2R	http://www.reactome.org/cgi-bin/eventbrowser_st_id?ST_ID=R-HSA-391908
Sodium/Proton exchangers	Reactome	R-HSA-425986	1	9	0.0374352	0.113086	SLC9A1	http://www.reactome.org/cgi-bin/eventbrowser_st_id?ST_ID=R-HSA-425986
Ca2+ activated K+ channels	Reactome	R-HSA-1296052	1	9	0.0374352	0.113086	KCNMB2	http://www.reactome.org/cgi-bin/eventbrowser_st_id?ST_ID=R-HSA-1296052
MAPK3 (ERK1) activation	Reactome	R-HSA-110056	1	9	0.0374352	0.113086	IL6	http://www.reactome.org/cgi-bin/eventbrowser_st_id?ST_ID=R-HSA-110056
Interleukin-21 signaling	Reactome	R-HSA-9020958	1	10	0.0411013	0.117924	STAT4	http://www.reactome.org/cgi-bin/eventbrowser_st_id?ST_ID=R-HSA-9020958
Activation of the AP-1 family of transcription factors	Reactome	R-HSA-450341	1	10	0.0411013	0.117924	FOS	http://www.reactome.org/cgi-bin/eventbrowser_st_id?ST_ID=R-HSA-450341
Organic anion transporters	Reactome	R-HSA-428643	1	10	0.0411013	0.117924	SLC5A8	http://www.reactome.org/cgi-bin/eventbrowser_st_id?ST_ID=R-HSA-428643
Taste transduction	KEGG PATHWAY	hsa04742	2	83	0.0418609	0.119557	SCNN1G|P2RY1	http://www.genome.jp/kegg-bin/show_pathway?hsa04742/hsa:5028%09red/hsa:6340%09red
Transcriptional regulation of white adipocyte differentiation	Reactome	R-HSA-381340	2	83	0.0418609	0.119557	LEP|SLC2A4	http://www.reactome.org/cgi-bin/eventbrowser_st_id?ST_ID=R-HSA-381340
Integrin cell surface interactions	Reactome	R-HSA-216083	2	84	0.042753	0.121207	VWF|ITGAL	http://www.reactome.org/cgi-bin/eventbrowser_st_id?ST_ID=R-HSA-216083
Epstein-Barr virus infection	KEGG PATHWAY	hsa05169	3	201	0.0433762	0.121207	IL6|ITGAL|CCN1	http://www.genome.jp/kegg-bin/show_pathway?hsa05169/hsa:3569%09red/hsa:3683%09red/hsa:890%09red
Toll Like Receptor 10 (TLR10) Cascade	Reactome	R-HSA-168142	2	85	0.0436521	0.121207	TLR5|FOS	http://www.reactome.org/cgi-bin/eventbrowser_st_id?ST_ID=R-HSA-168142
Toll Like Receptor 5 (TLR5) Cascade	Reactome	R-HSA-168176	2	85	0.0436521	0.121207	TLR5|FOS	http://www.reactome.org/cgi-bin/eventbrowser_st_id?ST_ID=R-HSA-168176
MyD88 cascade initiated on plasma membrane	Reactome	R-HSA-975871	2	85	0.0436521	0.121207	TLR5|FOS	http://www.reactome.org/cgi-bin/eventbrowser_st_id?ST_ID=R-HSA-975871
Insulin secretion	KEGG PATHWAY	hsa04911	2	86	0.0445583	0.121207	KCNMB2|ADCYAP1R1	http://www.genome.jp/kegg-bin/show_pathway?hsa04911/hsa:27094%09red/hsa:117%09red
Interleukin-6 signaling	Reactome	R-HSA-1059683	1	11	0.0447535	0.121207	IL6	http://www.reactome.org/cgi-bin/eventbrowser_st_id?ST_ID=R-HSA-1059683
GP1b-IX-V activation signalling	Reactome	R-HSA-430116	1	11	0.0447535	0.121207	VWF	http://www.reactome.org/cgi-bin/eventbrowser_st_id?ST_ID=R-HSA-430116
Vesicle-mediated transport	Reactome	R-HSA-5653656	6	669	0.0450492	0.121833	VPS37D|SLC2A4|GJC2|DENND3|GJA3|TBC1D10A	http://www.reactome.org/cgi-bin/eventbrowser_st_id?ST_ID=R-HSA-5653656
PI3K/AKT Signaling in Cancer	Reactome	R-HSA-2219528	2	88	0.0463914	0.123102	NR4A1|KIT	http://www.reactome.org/cgi-bin/eventbrowser_st_id?ST_ID=R-HSA-2219528
PI5P, PP2A and IER3 Regulate PI3K/AKT Signaling	Reactome	R-HSA-6811558	2	89	0.0473183	0.123102	KIT|IER3	http://www.reactome.org/cgi-bin/eventbrowser_st_id?ST_ID=R-HSA-6811558
Hyaluronan uptake and degradation	Reactome	R-HSA-2160916	1	12	0.0483919	0.123102	SLC9A1	http://www.reactome.org/cgi-bin/eventbrowser_st_id?ST_ID=R-HSA-2160916
P2Y receptors	Reactome	R-HSA-417957	1	12	0.0483919	0.123102	P2RY1	http://www.reactome.org/cgi-bin/eventbrowser_st_id?ST_ID=R-HSA-417957
Transport of nucleosides and free purine and pyrimidine bases across the plasma membrane	Reactome	R-HSA-83936	1	12	0.0483919	0.123102	SLC28A3	http://www.reactome.org/cgi-bin/eventbrowser_st_id?ST_ID=R-HSA-83936
Butyrophilin (BTN) family interactions	Reactome	R-HSA-8851680	1	12	0.0483919	0.123102	PPL	http://www.reactome.org/cgi-bin/eventbrowser_st_id?ST_ID=R-HSA-8851680
Interleukin-35 Signalling	Reactome	R-HSA-8984722	1	12	0.0483919	0.123102	STAT4	http://www.reactome.org/cgi-bin/eventbrowser_st_id?ST_ID=R-HSA-8984722
Innate Immune System	Reactome	R-HSA-168249	8	1043	0.0485046	0.123223	ARHGAP45|FOS|ITGAL|STBD1|TLR5|CRACR2A|ELMO1|CD300E	http://www.reactome.org/cgi-bin/eventbrowser_st_id?ST_ID=R-HSA-168249
Th1 and Th2 cell differentiation	KEGG PATHWAY	hsa04658	2	92	0.0501392	0.124675	STAT4|FOS	http://www.genome.jp/kegg-bin/show_pathway?hsa04658/hsa:2353%09red/hsa:6775%09red
Regulation of actin cytoskeleton	KEGG PATHWAY	hsa04810	3	214	0.050454	0.124675	ITGAL|SLC9A1|CXCR4	http://www.genome.jp/kegg-bin/show_pathway?hsa04810/hsa:6548%09red/hsa:3683%09red/hsa:7852%09red
G alpha (q) signalling events	Reactome	R-HSA-416476	3	214	0.050454	0.124675	TBXA2R|P2RY1|OXTR	http://www.reactome.org/cgi-bin/eventbrowser_st_id?ST_ID=R-HSA-416476
Glutamate and glutamine metabolism	Reactome	R-HSA-8964539	1	13	0.0520165	0.124675	RIMKLA	http://www.reactome.org/cgi-bin/eventbrowser_st_id?ST_ID=R-HSA-8964539
WNT5A-dependent internalization of FZD2, FZD5 and ROR2	Reactome	R-HSA-5140745	1	13	0.0520165	0.124675	FZD5	http://www.reactome.org/cgi-bin/eventbrowser_st_id?ST_ID=R-HSA-5140745
Regulation of KIT signaling	Reactome	R-HSA-1433559	1	13	0.0520165	0.124675	KIT	http://www.reactome.org/cgi-bin/eventbrowser_st_id?ST_ID=R-HSA-1433559
TGF-beta signaling pathway	KEGG PATHWAY	hsa04350	2	94	0.0520528	0.124675	BMP7|NOG	http://www.genome.jp/kegg-bin/show_pathway?hsa04350/hsa:9241%09red/hsa:655%09red
Gene expression (Transcription)	Reactome	R-HSA-74160	10	1448	0.0526922	0.126047	TEC|CCN1|FOS|NR4A3|NR4A1|CSF2|KIT|GRIN2A|ITGAL|PPP1R13L	http://www.reactome.org/cgi-bin/eventbrowser_st_id?ST_ID=R-HSA-74160
RUNX1 regulates genes involved in megakaryocyte differentiation and platelet function	Reactome	R-HSA-8936459	2	96	0.0539923	0.128502	NR4A3|TEC	http://www.reactome.org/cgi-bin/eventbrowser_st_id?ST_ID=R-HSA-8936459
Negative regulation of the PI3K/AKT network	Reactome	R-HSA-199418	2	96	0.0539923	0.128502	KIT|IER3	http://www.reactome.org/cgi-bin/eventbrowser_st_id?ST_ID=R-HSA-199418
Signaling by NTRKs	Reactome	R-HSA-166520	2	97	0.0549715	0.128502	NTF3|ADCYAP1R1	http://www.reactome.org/cgi-bin/eventbrowser_st_id?ST_ID=R-HSA-166520
Membrane binding and targetting of GAG proteins	Reactome	R-HSA-174490	1	14	0.0556274	0.128502	VPS37D	http://www.reactome.org/cgi-bin/eventbrowser_st_id?ST_ID=R-HSA-174490
TP53 Regulates Transcription of Genes Involved in G1 Cell Cycle Arrest	Reactome	R-HSA-6804116	1	14	0.0556274	0.128502	CCN1	http://www.reactome.org/cgi-bin/eventbrowser_st_id?ST_ID=R-HSA-6804116
Synthesis And Processing Of GAG, GAGPOL Polyproteins	Reactome	R-HSA-174495	1	14	0.0556274	0.128502	VPS37D	http://www.reactome.org/cgi-bin/eventbrowser_st_id?ST_ID=R-HSA-174495
Regulation of TP53 Activity through Association with Co-factors	Reactome	R-HSA-6804759	1	14	0.0556274	0.128502	PPP1R13L	http://www.reactome.org/cgi-bin/eventbrowser_st_id?ST_ID=R-HSA-6804759
PTK6 Regulates RHO GTPases, RAS GTPase and MAP kinases	Reactome	R-HSA-8849471	1	14	0.0556274	0.128502	ELMO1	http://www.reactome.org/cgi-bin/eventbrowser_st_id?ST_ID=R-HSA-8849471
Early Phase of HIV Life Cycle	Reactome	R-HSA-162594	1	14	0.0556274	0.128502	CXCR4	http://www.reactome.org/cgi-bin/eventbrowser_st_id?ST_ID=R-HSA-162594
GRB2:SOS provides linkage to MAPK signaling for Integrins	Reactome	R-HSA-354194	1	14	0.0556274	0.128502	VWF	http://www.reactome.org/cgi-bin/eventbrowser_st_id?ST_ID=R-HSA-354194
Aldosterone synthesis and secretion	KEGG PATHWAY	hsa04925	2	98	0.055957	0.128633	NR4A1|CAMK1G	http://www.genome.jp/kegg-bin/show_pathway?hsa04925/hsa:3164%09red/hsa:57172%09red
Diseases of signal transduction	Reactome	R-HSA-5663202	4	374	0.0570196	0.129812	VWF|NR4A1|FZD5|KIT	http://www.reactome.org/cgi-bin/eventbrowser_st_id?ST_ID=R-HSA-5663202
AGE-RAGE signaling pathway in diabetic complications	KEGG PATHWAY	hsa04933	2	100	0.0579466	0.129812	IL6|CXCL8	http://www.genome.jp/kegg-bin/show_pathway?hsa04933/hsa:3569%09red/hsa:3576%09red
NF-kappa B signaling pathway	KEGG PATHWAY	hsa04064	2	100	0.0579466	0.129812	CXCL8|TNFRSF11A	http://www.genome.jp/kegg-bin/show_pathway?hsa04064/hsa:8792%09red/hsa:3576%09red
TNFR2 non-canonical NF-kB pathway	Reactome	R-HSA-5668541	2	100	0.0579466	0.129812	TNFSF9|TNFRSF11A	http://www.reactome.org/cgi-bin/eventbrowser_st_id?ST_ID=R-HSA-5668541
HIV Infection	Reactome	R-HSA-162906	3	227	0.0580565	0.129812	VPS37D|ELMO1|CXCR4	http://www.reactome.org/cgi-bin/eventbrowser_st_id?ST_ID=R-HSA-162906
Melanogenesis	KEGG PATHWAY	hsa04916	2	101	0.0589505	0.129812	FZD5|KIT	http://www.genome.jp/kegg-bin/show_pathway?hsa04916/hsa:3815%09red/hsa:7855%09red
Glycosphingolipid biosynthesis - globo and isoglobo series	KEGG PATHWAY	hsa00603	1	15	0.0592247	0.129812	A3GALT2	http://www.genome.jp/kegg-bin/show_pathway?hsa00603/hsa:127550%09red
p130Cas linkage to MAPK signaling for integrins	Reactome	R-HSA-372708	1	15	0.0592247	0.129812	VWF	http://www.reactome.org/cgi-bin/eventbrowser_st_id?ST_ID=R-HSA-372708
cGMP effects	Reactome	R-HSA-418457	1	15	0.0592247	0.129812	KCNMB2	http://www.reactome.org/cgi-bin/eventbrowser_st_id?ST_ID=R-HSA-418457
Platelet Adhesion to exposed collagen	Reactome	R-HSA-75892	1	15	0.0592247	0.129812	VWF	http://www.reactome.org/cgi-bin/eventbrowser_st_id?ST_ID=R-HSA-75892
TFAP2 (AP-2) family regulates transcription of growth factors and their receptors	Reactome	R-HSA-8866910	1	15	0.0592247	0.129812	KIT	http://www.reactome.org/cgi-bin/eventbrowser_st_id?ST_ID=R-HSA-8866910
Eicosanoid ligand-binding receptors	Reactome	R-HSA-391903	1	15	0.0592247	0.129812	TBXA2R	http://www.reactome.org/cgi-bin/eventbrowser_st_id?ST_ID=R-HSA-391903
Signaling by NTRK3 (TRKC)	Reactome	R-HSA-9034015	1	15	0.0592247	0.129812	NTF3	http://www.reactome.org/cgi-bin/eventbrowser_st_id?ST_ID=R-HSA-9034015
T cell receptor signaling pathway	KEGG PATHWAY	hsa04660	2	103	0.0609764	0.131111	CSF2|FOS	http://www.genome.jp/kegg-bin/show_pathway?hsa04660/hsa:2353%09red/hsa:1437%09red
Axon guidance	Reactome	R-HSA-422475	5	549	0.0613681	0.131111	SCN1A|DOK6|DOK5|GFRA2|CXCR4	http://www.reactome.org/cgi-bin/eventbrowser_st_id?ST_ID=R-HSA-422475
@@Axon guidance	KEGG PATHWAY	hsa04360	2	181	0.154245	0.213032	BMP7|CXCR4	http://www.genome.jp/kegg-bin/show_pathway?hsa04360/hsa:655%09red/hsa:7852%09red
MECP2 regulates neuronal receptors and channels	Reactome	R-HSA-9022699	1	16	0.0628083	0.131111	GRIN2A	http://www.reactome.org/cgi-bin/eventbrowser_st_id?ST_ID=R-HSA-9022699
Nucleotide-like (purinergic) receptors	Reactome	R-HSA-418038	1	16	0.0628083	0.131111	P2RY1	http://www.reactome.org/cgi-bin/eventbrowser_st_id?ST_ID=R-HSA-418038
Assembly Of The HIV Virion	Reactome	R-HSA-175474	1	16	0.0628083	0.131111	VPS37D	http://www.reactome.org/cgi-bin/eventbrowser_st_id?ST_ID=R-HSA-175474
Transcription of E2F targets under negative control by p107 (RBL1) and p130 (RBL2) in complex with HDAC1	Reactome	R-HSA-1362300	1	16	0.0628083	0.131111	CCN1	http://www.reactome.org/cgi-bin/eventbrowser_st_id?ST_ID=R-HSA-1362300
Chaperone Mediated Autophagy	Reactome	R-HSA-9613829	1	16	0.0628083	0.131111	PLIN2	http://www.reactome.org/cgi-bin/eventbrowser_st_id?ST_ID=R-HSA-9613829
Transcriptional regulation by RUNX1	Reactome	R-HSA-8878171	3	235	0.0629887	0.131275	NR4A3|TEC|CSF2	http://www.reactome.org/cgi-bin/eventbrowser_st_id?ST_ID=R-HSA-8878171
Th17 cell differentiation	KEGG PATHWAY	hsa04659	2	107	0.0650986	0.133252	IL6|FOS	http://www.genome.jp/kegg-bin/show_pathway?hsa04659/hsa:3569%09red/hsa:2353%09red
Transport of inorganic cations/anions and amino acids/oligopeptides	Reactome	R-HSA-425393	2	107	0.0650986	0.133252	SLC5A8|SLC9A1	http://www.reactome.org/cgi-bin/eventbrowser_st_id?ST_ID=R-HSA-425393
Insulin resistance	KEGG PATHWAY	hsa04931	2	108	0.0661434	0.133252	IL6|SLC2A4	http://www.genome.jp/kegg-bin/show_pathway?hsa04931/hsa:3569%09red/hsa:6517%09red
Autophagy	Reactome	R-HSA-9612973	2	108	0.0661434	0.133252	VPS37D|PLIN2	http://www.reactome.org/cgi-bin/eventbrowser_st_id?ST_ID=R-HSA-9612973
IL-6-type cytokine receptor ligand interactions	Reactome	R-HSA-6788467	1	17	0.0663784	0.133252	LIF	http://www.reactome.org/cgi-bin/eventbrowser_st_id?ST_ID=R-HSA-6788467
Tie2 Signaling	Reactome	R-HSA-210993	1	17	0.0663784	0.133252	TEK	http://www.reactome.org/cgi-bin/eventbrowser_st_id?ST_ID=R-HSA-210993
Hyaluronan metabolism	Reactome	R-HSA-2142845	1	17	0.0663784	0.133252	SLC9A1	http://www.reactome.org/cgi-bin/eventbrowser_st_id?ST_ID=R-HSA-2142845
TNF receptor superfamily (TNFSF) members mediating non-canonical NF-kB pathway	Reactome	R-HSA-5676594	1	17	0.0663784	0.133252	TNFRSF11A	http://www.reactome.org/cgi-bin/eventbrowser_st_id?ST_ID=R-HSA-5676594
HIF-1 signaling pathway	KEGG PATHWAY	hsa04066	2	109	0.0671939	0.134459	IL6|TEK	http://www.genome.jp/kegg-bin/show_pathway?hsa04066/hsa:7010%09red/hsa:3569%09red
Synthesis, secretion, and deacylation of Ghrelin	Reactome	R-HSA-422085	1	18	0.0699349	0.13732	LEP	http://www.reactome.org/cgi-bin/eventbrowser_st_id?ST_ID=R-HSA-422085
Cholinergic synapse	KEGG PATHWAY	hsa04725	2	112	0.0703784	0.137904	PIK3R6|FOS	http://www.genome.jp/kegg-bin/show_pathway?hsa04725/hsa:146850%09red/hsa:2353%09red
Leukocyte transendothelial migration	KEGG PATHWAY	hsa04670	2	112	0.0703784	0.137904	ITGAL|CXCR4	http://www.genome.jp/kegg-bin/show_pathway?hsa04670/hsa:3683%09red/hsa:7852%09red
PIP3 activates AKT signaling	Reactome	R-HSA-1257604	3	247	0.0707381	0.138465	KIT|NR4A1|IER3	http://www.reactome.org/cgi-bin/eventbrowser_st_id?ST_ID=R-HSA-1257604
Regulation of gene expression in beta cells	Reactome	R-HSA-210745	1	19	0.073478	0.139764	HNF1A	http://www.reactome.org/cgi-bin/eventbrowser_st_id?ST_ID=R-HSA-210745
LDL clearance	Reactome	R-HSA-8964038	1	19	0.073478	0.139764	CES3	http://www.reactome.org/cgi-bin/eventbrowser_st_id?ST_ID=R-HSA-8964038
Nicotinamide salvaging	Reactome	R-HSA-197264	1	19	0.073478	0.139764	SLC5A8	http://www.reactome.org/cgi-bin/eventbrowser_st_id?ST_ID=R-HSA-197264
Synthesis, secretion, and inactivation of Glucagon-like Peptide-1 (GLP-1)	Reactome	R-HSA-381771	1	20	0.0770077	0.144581	LEP	http://www.reactome.org/cgi-bin/eventbrowser_st_id?ST_ID=R-HSA-381771
Metabolism of water-soluble vitamins and cofactors	Reactome	R-HSA-196849	2	120	0.0791035	0.14823	SLC5A8|NMNAT3	http://www.reactome.org/cgi-bin/eventbrowser_st_id?ST_ID=R-HSA-196849
Cellular responses to stress	Reactome	R-HSA-2262752	4	422	0.0804597	0.14823	IL6|CXCL8|CCN1|FOS	http://www.reactome.org/cgi-bin/eventbrowser_st_id?ST_ID=R-HSA-2262752
Synaptic adhesion-like molecules	Reactome	R-HSA-8849932	1	21	0.0805241	0.14823	GRIN2A	http://www.reactome.org/cgi-bin/eventbrowser_st_id?ST_ID=R-HSA-8849932
Regulation of FZD by ubiquitination	Reactome	R-HSA-4641263	1	21	0.0805241	0.14823	FZD5	http://www.reactome.org/cgi-bin/eventbrowser_st_id?ST_ID=R-HSA-4641263
Nitric oxide stimulates guanylate cyclase	Reactome	R-HSA-392154	1	21	0.0805241	0.14823	KCNMB2	http://www.reactome.org/cgi-bin/eventbrowser_st_id?ST_ID=R-HSA-392154
Cellular hexose transport	Reactome	R-HSA-189200	1	21	0.0805241	0.14823	SLC2A4	http://www.reactome.org/cgi-bin/eventbrowser_st_id?ST_ID=R-HSA-189200
Rab regulation of trafficking	Reactome	R-HSA-9007101	2	123	0.0824586	0.151201	DENND3|TBC1D10A	http://www.reactome.org/cgi-bin/eventbrowser_st_id?ST_ID=R-HSA-9007101
Cell cycle	KEGG PATHWAY	hsa04110	2	124	0.0835866	0.151281	CDKN1C|CCN1	http://www.genome.jp/kegg-bin/show_pathway?hsa04110/hsa:890%09red/hsa:1028%09red
@@Cell Cycle	Reactome	R-HSA-1640170	2	629	0.695174	0.7015	CDKN1C|CCN1	http://www.reactome.org/cgi-bin/eventbrowser_st_id?ST_ID=R-HSA-1640170
Intrinsic Pathway of Fibrin Clot Formation	Reactome	R-HSA-140837	1	22	0.0840271	0.151281	VWF	http://www.reactome.org/cgi-bin/eventbrowser_st_id?ST_ID=R-HSA-140837
Unblocking of NMDA receptors, glutamate binding and activation	Reactome	R-HSA-438066	1	22	0.0840271	0.151281	GRIN2A	http://www.reactome.org/cgi-bin/eventbrowser_st_id?ST_ID=R-HSA-438066
RAF-independent MAPK1/3 activation	Reactome	R-HSA-112409	1	22	0.0840271	0.151281	IL6	http://www.reactome.org/cgi-bin/eventbrowser_st_id?ST_ID=R-HSA-112409
Negative regulation of NMDA receptor-mediated neuronal transmission	Reactome	R-HSA-9617324	1	22	0.0840271	0.151281	GRIN2A	http://www.reactome.org/cgi-bin/eventbrowser_st_id?ST_ID=R-HSA-9617324
Signaling by NTRK2 (TRKB)	Reactome	R-HSA-9006115	1	22	0.0840271	0.151281	NTF3	http://www.reactome.org/cgi-bin/eventbrowser_st_id?ST_ID=R-HSA-9006115
Incretin synthesis, secretion, and inactivation	Reactome	R-HSA-400508	1	23	0.0875169	0.154901	LEP	http://www.reactome.org/cgi-bin/eventbrowser_st_id?ST_ID=R-HSA-400508
Thromboxane signalling through TP receptor	Reactome	R-HSA-428930	1	23	0.0875169	0.154901	TBXA2R	http://www.reactome.org/cgi-bin/eventbrowser_st_id?ST_ID=R-HSA-428930
Long-term potentiation	Reactome	R-HSA-9620244	1	23	0.0875169	0.154901	GRIN2A	http://www.reactome.org/cgi-bin/eventbrowser_st_id?ST_ID=R-HSA-9620244
@@Long-term potentiation	KEGG PATHWAY	hsa04720	1	67	0.228669	0.278811	GRIN2A	http://www.genome.jp/kegg-bin/show_pathway?hsa04720/hsa:2903%09red
Osteoclast differentiation	KEGG PATHWAY	hsa04380	2	128	0.0881454	0.155867	TNFRSF11A|FOS	http://www.genome.jp/kegg-bin/show_pathway?hsa04380/hsa:8792%09red/hsa:2353%09red
Formation of the cornified envelope	Reactome	R-HSA-6809371	2	129	0.0892966	0.157649	LCE2C|PPL	http://www.reactome.org/cgi-bin/eventbrowser_st_id?ST_ID=R-HSA-6809371
Relaxin signaling pathway	KEGG PATHWAY	hsa04926	2	130	0.0904523	0.157649	RXFP1|FOS	http://www.genome.jp/kegg-bin/show_pathway?hsa04926/hsa:2353%09red/hsa:59350%09red
ADP signalling through P2Y purinoceptor 1	Reactome	R-HSA-418592	1	24	0.0909934	0.157649	P2RY1	http://www.reactome.org/cgi-bin/eventbrowser_st_id?ST_ID=R-HSA-418592
Estrogen-dependent nuclear events downstream of ESR-membrane signaling	Reactome	R-HSA-9634638	1	24	0.0909934	0.157649	FOS	http://www.reactome.org/cgi-bin/eventbrowser_st_id?ST_ID=R-HSA-9634638
Synthesis of very long-chain fatty acyl-CoAs	Reactome	R-HSA-75876	1	24	0.0909934	0.157649	ELOVL7	http://www.reactome.org/cgi-bin/eventbrowser_st_id?ST_ID=R-HSA-75876
Diseases associated with the TLR signaling cascade	Reactome	R-HSA-5602358	1	24	0.0909934	0.157649	TLR5	http://www.reactome.org/cgi-bin/eventbrowser_st_id?ST_ID=R-HSA-5602358
Diseases of Immune System	Reactome	R-HSA-5260271	1	24	0.0909934	0.157649	TLR5	http://www.reactome.org/cgi-bin/eventbrowser_st_id?ST_ID=R-HSA-5260271
Natural killer cell mediated cytotoxicity	KEGG PATHWAY	hsa04650	2	131	0.0916124	0.158576	ITGAL|CSF2	http://www.genome.jp/kegg-bin/show_pathway?hsa04650/hsa:3683%09red/hsa:1437%09red
FoxO signaling pathway	KEGG PATHWAY	hsa04068	2	132	0.0927769	0.160297	IL6|SLC2A4	http://www.genome.jp/kegg-bin/show_pathway?hsa04068/hsa:3569%09red/hsa:6517%09red
Constitutive Signaling by AKT1 E17K in Cancer	Reactome	R-HSA-5674400	1	25	0.0944569	0.160696	NR4A1	http://www.reactome.org/cgi-bin/eventbrowser_st_id?ST_ID=R-HSA-5674400
G beta:gamma signalling through PI3Kgamma	Reactome	R-HSA-392451	1	25	0.0944569	0.160696	PIK3R6	http://www.reactome.org/cgi-bin/eventbrowser_st_id?ST_ID=R-HSA-392451
Cyclin A/B1/B2 associated events during G2/M transition	Reactome	R-HSA-69273	1	25	0.0944569	0.160696	CCN1	http://www.reactome.org/cgi-bin/eventbrowser_st_id?ST_ID=R-HSA-69273
Cell surface interactions at the vascular wall	Reactome	R-HSA-202733	2	135	0.0962961	0.163468	TEK|ITGAL	http://www.reactome.org/cgi-bin/eventbrowser_st_id?ST_ID=R-HSA-202733
Interleukin receptor SHC signaling	Reactome	R-HSA-912526	1	26	0.0979072	0.163468	CSF2	http://www.reactome.org/cgi-bin/eventbrowser_st_id?ST_ID=R-HSA-912526
The role of Nef in HIV-1 replication and disease pathogenesis	Reactome	R-HSA-164952	1	26	0.0979072	0.163468	ELMO1	http://www.reactome.org/cgi-bin/eventbrowser_st_id?ST_ID=R-HSA-164952
ATF4 activates genes in response to endoplasmic reticulum stress	Reactome	R-HSA-380994	1	26	0.0979072	0.163468	CXCL8	http://www.reactome.org/cgi-bin/eventbrowser_st_id?ST_ID=R-HSA-380994
Integrin signaling	Reactome	R-HSA-9006921	1	26	0.0979072	0.163468	VWF	http://www.reactome.org/cgi-bin/eventbrowser_st_id?ST_ID=R-HSA-9006921
Integrin alphaIIb beta3 signaling	Reactome	R-HSA-354192	1	26	0.0979072	0.163468	VWF	http://www.reactome.org/cgi-bin/eventbrowser_st_id?ST_ID=R-HSA-354192
Apelin signaling pathway	KEGG PATHWAY	hsa04371	2	137	0.0986633	0.164293	PIK3R6|SLC9A1	http://www.genome.jp/kegg-bin/show_pathway?hsa04371/hsa:6548%09red/hsa:146850%09red
Measles	KEGG PATHWAY	hsa05162	2	138	0.099853	0.165684	IL6|FOS	http://www.genome.jp/kegg-bin/show_pathway?hsa05162/hsa:3569%09red/hsa:2353%09red
Intracellular signaling by second messengers	Reactome	R-HSA-9006925	3	288	0.100187	0.165684	KIT|NR4A1|IER3	http://www.reactome.org/cgi-bin/eventbrowser_st_id?ST_ID=R-HSA-9006925
Signaling by Receptor Tyrosine Kinases	Reactome	R-HSA-9006934	4	458	0.100715	0.165684	NTF3|ADCYAP1R1|ELMO1|KIT	http://www.reactome.org/cgi-bin/eventbrowser_st_id?ST_ID=R-HSA-9006934
Biosynthesis of unsaturated fatty acids	KEGG PATHWAY	hsa01040	1	27	0.101344	0.165684	ELOVL7	http://www.genome.jp/kegg-bin/show_pathway?hsa01040/hsa:79993%09red
Fatty acid elongation	KEGG PATHWAY	hsa00062	1	27	0.101344	0.165684	ELOVL7	http://www.genome.jp/kegg-bin/show_pathway?hsa00062/hsa:79993%09red
G0 and Early G1	Reactome	R-HSA-1538133	1	27	0.101344	0.165684	CCN1	http://www.reactome.org/cgi-bin/eventbrowser_st_id?ST_ID=R-HSA-1538133
Signaling pathways regulating pluripotency of stem cells	KEGG PATHWAY	hsa04550	2	140	0.102245	0.166867	LIF|FZD5	http://www.genome.jp/kegg-bin/show_pathway?hsa04550/hsa:3976%09red/hsa:7855%09red
Signaling by BMP	Reactome	R-HSA-201451	1	28	0.104769	0.168794	NOG	http://www.reactome.org/cgi-bin/eventbrowser_st_id?ST_ID=R-HSA-201451
Extracellular matrix organization	Reactome	R-HSA-1474244	3	298	0.108013	0.171073	BMP7|VWF|ITGAL	http://www.reactome.org/cgi-bin/eventbrowser_st_id?ST_ID=R-HSA-1474244
Hippo signaling pathway - multiple species	KEGG PATHWAY	hsa04392	1	29	0.10818	0.171073	RASSF2	http://www.genome.jp/kegg-bin/show_pathway?hsa04392/hsa:9770%09red
FCERI mediated MAPK activation	Reactome	R-HSA-2871796	1	29	0.10818	0.171073	FOS	http://www.reactome.org/cgi-bin/eventbrowser_st_id?ST_ID=R-HSA-2871796
Budding and maturation of HIV virion	Reactome	R-HSA-162588	1	29	0.10818	0.171073	VPS37D	http://www.reactome.org/cgi-bin/eventbrowser_st_id?ST_ID=R-HSA-162588
TNFs bind their physiological receptors	Reactome	R-HSA-5669034	1	29	0.10818	0.171073	TNFSF9	http://www.reactome.org/cgi-bin/eventbrowser_st_id?ST_ID=R-HSA-5669034
Mitotic G1-G1/S phases	Reactome	R-HSA-453279	2	147	0.110737	0.174544	CDKN1C|CCN1	http://www.reactome.org/cgi-bin/eventbrowser_st_id?ST_ID=R-HSA-453279
Nicotinate and nicotinamide metabolism	KEGG PATHWAY	hsa00760	1	30	0.111578	0.174544	NMNAT3	http://www.genome.jp/kegg-bin/show_pathway?hsa00760/hsa:349565%09red
Synthesis of active ubiquitin: roles of E1 and E2 enzymes	Reactome	R-HSA-8866652	1	30	0.111578	0.174544	UCHL3	http://www.reactome.org/cgi-bin/eventbrowser_st_id?ST_ID=R-HSA-8866652
Neutrophil degranulation	Reactome	R-HSA-6798695	4	478	0.112895	0.175898	ARHGAP45|ITGAL|STBD1|CRACR2A	http://www.reactome.org/cgi-bin/eventbrowser_st_id?ST_ID=R-HSA-6798695
Adrenergic signaling in cardiomyocytes	KEGG PATHWAY	hsa04261	2	149	0.113197	0.175898	PIK3R6|SLC9A1	http://www.genome.jp/kegg-bin/show_pathway?hsa04261/hsa:6548%09red/hsa:146850%09red
Estrogen-dependent gene expression	Reactome	R-HSA-9018519	2	149	0.113197	0.175898	NR5A2|FOS	http://www.reactome.org/cgi-bin/eventbrowser_st_id?ST_ID=R-HSA-9018519
HIV Life Cycle	Reactome	R-HSA-162587	2	149	0.113197	0.175898	VPS37D|CXCR4	http://www.reactome.org/cgi-bin/eventbrowser_st_id?ST_ID=R-HSA-162587
Asthma	KEGG PATHWAY	hsa05310	1	31	0.114964	0.175898	CCL11	http://www.genome.jp/kegg-bin/show_pathway?hsa05310/hsa:6356%09red
Antifolate resistance	KEGG PATHWAY	hsa01523	1	31	0.114964	0.175898	IL6	http://www.genome.jp/kegg-bin/show_pathway?hsa01523/hsa:3569%09red
MAPK targets/ Nuclear events mediated by MAP kinases	Reactome	R-HSA-450282	1	31	0.114964	0.175898	FOS	http://www.reactome.org/cgi-bin/eventbrowser_st_id?ST_ID=R-HSA-450282
PERK regulates gene expression	Reactome	R-HSA-381042	1	31	0.114964	0.175898	CXCL8	http://www.reactome.org/cgi-bin/eventbrowser_st_id?ST_ID=R-HSA-381042
Interaction between L1 and Ankyrins	Reactome	R-HSA-445095	1	31	0.114964	0.175898	SCN1A	http://www.reactome.org/cgi-bin/eventbrowser_st_id?ST_ID=R-HSA-445095
Disassembly of the destruction complex and recruitment of AXIN to the membrane	Reactome	R-HSA-4641262	1	31	0.114964	0.175898	FZD5	http://www.reactome.org/cgi-bin/eventbrowser_st_id?ST_ID=R-HSA-4641262
Plasma lipoprotein clearance	Reactome	R-HSA-8964043	1	32	0.118336	0.178451	CES3	http://www.reactome.org/cgi-bin/eventbrowser_st_id?ST_ID=R-HSA-8964043
Endosomal Sorting Complex Required For Transport (ESCRT)	Reactome	R-HSA-917729	1	32	0.118336	0.178451	VPS37D	http://www.reactome.org/cgi-bin/eventbrowser_st_id?ST_ID=R-HSA-917729
G-protein beta:gamma signalling	Reactome	R-HSA-397795	1	32	0.118336	0.178451	PIK3R6	http://www.reactome.org/cgi-bin/eventbrowser_st_id?ST_ID=R-HSA-397795
Hippo signaling pathway	KEGG PATHWAY	hsa04390	2	154	0.119407	0.179778	BMP7|FZD5	http://www.genome.jp/kegg-bin/show_pathway?hsa04390/hsa:7855%09red/hsa:655%09red
Toll-like Receptor Cascades	Reactome	R-HSA-168898	2	154	0.119407	0.179778	TLR5|FOS	http://www.reactome.org/cgi-bin/eventbrowser_st_id?ST_ID=R-HSA-168898
Cushing syndrome	KEGG PATHWAY	hsa04934	2	155	0.120659	0.181518	NR4A1|FZD5	http://www.genome.jp/kegg-bin/show_pathway?hsa04934/hsa:3164%09red/hsa:7855%09red
Signaling by WNT in cancer	Reactome	R-HSA-4791275	1	34	0.125044	0.185013	FZD5	http://www.reactome.org/cgi-bin/eventbrowser_st_id?ST_ID=R-HSA-4791275
Regulation of TP53 Activity	Reactome	R-HSA-5633007	2	159	0.1257	0.185693	PPP1R13L|CCN1	http://www.reactome.org/cgi-bin/eventbrowser_st_id?ST_ID=R-HSA-5633007
Prion diseases	KEGG PATHWAY	hsa05020	1	35	0.128378	0.188468	IL6	http://www.genome.jp/kegg-bin/show_pathway?hsa05020/hsa:3569%09red
GPVI-mediated activation cascade	Reactome	R-HSA-114604	1	35	0.128378	0.188468	PIK3R6	http://www.reactome.org/cgi-bin/eventbrowser_st_id?ST_ID=R-HSA-114604
Regulation of TP53 Degradation	Reactome	R-HSA-6804757	1	35	0.128378	0.188468	CCN1	http://www.reactome.org/cgi-bin/eventbrowser_st_id?ST_ID=R-HSA-6804757
Starch and sucrose metabolism	KEGG PATHWAY	hsa00500	1	36	0.1317	0.191702	GBA3	http://www.genome.jp/kegg-bin/show_pathway?hsa00500/hsa:57733%09red
Alanine, aspartate and glutamate metabolism	KEGG PATHWAY	hsa00250	1	36	0.1317	0.191702	RIMKLA	http://www.genome.jp/kegg-bin/show_pathway?hsa00250/hsa:284716%09red
Regulation of TP53 Expression and Degradation	Reactome	R-HSA-6806003	1	36	0.1317	0.191702	CCN1	http://www.reactome.org/cgi-bin/eventbrowser_st_id?ST_ID=R-HSA-6806003
Signaling by high-kinase activity BRAF mutants	Reactome	R-HSA-6802948	1	36	0.1317	0.191702	VWF	http://www.reactome.org/cgi-bin/eventbrowser_st_id?ST_ID=R-HSA-6802948
Human papillomavirus infection	KEGG PATHWAY	hsa05165	3	330	0.134547	0.194864	VWF|CCN1|FZD5	http://www.genome.jp/kegg-bin/show_pathway?hsa05165/hsa:7450%09red/hsa:7855%09red/hsa:890%09red
African trypanosomiasis	KEGG PATHWAY	hsa05143	1	37	0.135009	0.194864	IL6	http://www.genome.jp/kegg-bin/show_pathway?hsa05143/hsa:3569%09red
Aldosterone-regulated sodium reabsorption	KEGG PATHWAY	hsa04960	1	37	0.135009	0.194864	SCNN1G	http://www.genome.jp/kegg-bin/show_pathway?hsa04960/hsa:6340%09red
Fatty acyl-CoA biosynthesis	Reactome	R-HSA-75105	1	37	0.135009	0.194864	ELOVL7	http://www.reactome.org/cgi-bin/eventbrowser_st_id?ST_ID=R-HSA-75105
cGMP-PKG signaling pathway	KEGG PATHWAY	hsa04022	2	167	0.135929	0.195891	PIK3R6|KCNMB2	http://www.genome.jp/kegg-bin/show_pathway?hsa04022/hsa:146850%09red/hsa:27094%09red
Influenza A	KEGG PATHWAY	hsa05164	2	167	0.135929	0.195891	IL6|CXCL8	http://www.genome.jp/kegg-bin/show_pathway?hsa05164/hsa:3569%09red/hsa:3576%09red
Cellular responses to external stimuli	Reactome	R-HSA-8953897	4	516	0.137716	0.197655	IL6|CXCL8|CCN1|FOS	http://www.reactome.org/cgi-bin/eventbrowser_st_id?ST_ID=R-HSA-8953897
Regulation of beta-cell development	Reactome	R-HSA-186712	1	38	0.138306	0.197655	HNF1A	http://www.reactome.org/cgi-bin/eventbrowser_st_id?ST_ID=R-HSA-186712
Transcriptional regulation by the AP-2 (TFAP2) family of transcription factors	Reactome	R-HSA-8864260	1	38	0.138306	0.197655	KIT	http://www.reactome.org/cgi-bin/eventbrowser_st_id?ST_ID=R-HSA-8864260
Molecules associated with elastic fibres	Reactome	R-HSA-2129379	1	38	0.138306	0.197655	BMP7	http://www.reactome.org/cgi-bin/eventbrowser_st_id?ST_ID=R-HSA-2129379
Gene and protein expression by JAK-STAT signaling after Interleukin-12 stimulation	Reactome	R-HSA-8950505	1	38	0.138306	0.197655	STAT4	http://www.reactome.org/cgi-bin/eventbrowser_st_id?ST_ID=R-HSA-8950505
Platelet Aggregation (Plug Formation)	Reactome	R-HSA-76009	1	38	0.138306	0.197655	VWF	http://www.reactome.org/cgi-bin/eventbrowser_st_id?ST_ID=R-HSA-76009
Pyruvate metabolism	KEGG PATHWAY	hsa00620	1	39	0.14159	0.200826	LDHD	http://www.genome.jp/kegg-bin/show_pathway?hsa00620/hsa:197257%09red
DAP12 interactions	Reactome	R-HSA-2172127	1	39	0.14159	0.200826	CD300E	http://www.reactome.org/cgi-bin/eventbrowser_st_id?ST_ID=R-HSA-2172127
Formation of Fibrin Clot (Clotting Cascade)	Reactome	R-HSA-140877	1	39	0.14159	0.200826	VWF	http://www.reactome.org/cgi-bin/eventbrowser_st_id?ST_ID=R-HSA-140877
Nicotine addiction	KEGG PATHWAY	hsa05033	1	40	0.144862	0.20341	GRIN2A	http://www.genome.jp/kegg-bin/show_pathway?hsa05033/hsa:2903%09red
Nuclear Receptor transcription pathway	Reactome	R-HSA-383280	1	40	0.144862	0.20341	NR4A1	http://www.reactome.org/cgi-bin/eventbrowser_st_id?ST_ID=R-HSA-383280
Assembly and cell surface presentation of NMDA receptors	Reactome	R-HSA-9609736	1	40	0.144862	0.20341	GRIN2A	http://www.reactome.org/cgi-bin/eventbrowser_st_id?ST_ID=R-HSA-9609736
MAP2K and MAPK activation	Reactome	R-HSA-5674135	1	40	0.144862	0.20341	VWF	http://www.reactome.org/cgi-bin/eventbrowser_st_id?ST_ID=R-HSA-5674135
Signaling by SCF-KIT	Reactome	R-HSA-1433557	1	40	0.144862	0.20341	KIT	http://www.reactome.org/cgi-bin/eventbrowser_st_id?ST_ID=R-HSA-1433557
Graft-versus-host disease	KEGG PATHWAY	hsa05332	1	41	0.148122	0.206211	IL6	http://www.genome.jp/kegg-bin/show_pathway?hsa05332/hsa:3569%09red
Bladder cancer	KEGG PATHWAY	hsa05219	1	41	0.148122	0.206211	CXCL8	http://www.genome.jp/kegg-bin/show_pathway?hsa05219/hsa:3576%09red
NOD-like receptor signaling pathway	KEGG PATHWAY	hsa04621	2	178	0.150279	0.20906	IL6|CXCL8	http://www.genome.jp/kegg-bin/show_pathway?hsa04621/hsa:3569%09red/hsa:3576%09red
NCAM1 interactions	Reactome	R-HSA-419037	1	42	0.151369	0.209802	GFRA2	http://www.reactome.org/cgi-bin/eventbrowser_st_id?ST_ID=R-HSA-419037
G1 Phase	Reactome	R-HSA-69236	1	43	0.154604	0.213032	CDKN1C	http://www.reactome.org/cgi-bin/eventbrowser_st_id?ST_ID=R-HSA-69236
Cyclin D associated events in G1	Reactome	R-HSA-69231	1	43	0.154604	0.213032	CDKN1C	http://www.reactome.org/cgi-bin/eventbrowser_st_id?ST_ID=R-HSA-69231
Transport of vitamins, nucleosides, and related molecules	Reactome	R-HSA-425397	1	43	0.154604	0.213032	SLC28A3	http://www.reactome.org/cgi-bin/eventbrowser_st_id?ST_ID=R-HSA-425397
Transcriptional Regulation by TP53	Reactome	R-HSA-3700989	3	359	0.160323	0.219015	PPP1R13L|CCN1|FOS	http://www.reactome.org/cgi-bin/eventbrowser_st_id?ST_ID=R-HSA-3700989
Metabolism of vitamins and cofactors	Reactome	R-HSA-196854	2	186	0.160898	0.219015	SLC5A8|NMNAT3	http://www.reactome.org/cgi-bin/eventbrowser_st_id?ST_ID=R-HSA-196854
Elastic fibre formation	Reactome	R-HSA-1566948	1	45	0.161037	0.219015	BMP7	http://www.reactome.org/cgi-bin/eventbrowser_st_id?ST_ID=R-HSA-1566948
Glycosphingolipid metabolism	Reactome	R-HSA-1660662	1	45	0.161037	0.219015	GBA3	http://www.reactome.org/cgi-bin/eventbrowser_st_id?ST_ID=R-HSA-1660662
Type II diabetes mellitus	KEGG PATHWAY	hsa04930	1	46	0.164235	0.221289	SLC2A4	http://www.genome.jp/kegg-bin/show_pathway?hsa04930/hsa:6517%09red
Phase 0 - rapid depolarisation	Reactome	R-HSA-5576892	1	46	0.164235	0.221289	SCN1A	http://www.reactome.org/cgi-bin/eventbrowser_st_id?ST_ID=R-HSA-5576892
TBC/RABGAPs	Reactome	R-HSA-8854214	1	46	0.164235	0.221289	TBC1D10A	http://www.reactome.org/cgi-bin/eventbrowser_st_id?ST_ID=R-HSA-8854214
Signaling by moderate kinase activity BRAF mutants	Reactome	R-HSA-6802946	1	47	0.167421	0.2237	VWF	http://www.reactome.org/cgi-bin/eventbrowser_st_id?ST_ID=R-HSA-6802946
Paradoxical activation of RAF signaling by kinase inactive BRAF	Reactome	R-HSA-6802955	1	47	0.167421	0.2237	VWF	http://www.reactome.org/cgi-bin/eventbrowser_st_id?ST_ID=R-HSA-6802955
Interleukin-12 signaling	Reactome	R-HSA-9020591	1	47	0.167421	0.2237	STAT4	http://www.reactome.org/cgi-bin/eventbrowser_st_id?ST_ID=R-HSA-9020591
Interleukin-3, Interleukin-5 and GM-CSF signaling	Reactome	R-HSA-512988	1	47	0.167421	0.2237	CSF2	http://www.reactome.org/cgi-bin/eventbrowser_st_id?ST_ID=R-HSA-512988
TP53 Regulates Transcription of Cell Cycle Genes	Reactome	R-HSA-6791312	1	48	0.170595	0.226779	CCN1	http://www.reactome.org/cgi-bin/eventbrowser_st_id?ST_ID=R-HSA-6791312
Infectious disease	Reactome	R-HSA-5663205	3	372	0.172335	0.228929	VPS37D|ELMO1|CXCR4	http://www.reactome.org/cgi-bin/eventbrowser_st_id?ST_ID=R-HSA-5663205
Cocaine addiction	KEGG PATHWAY	hsa05030	1	49	0.173757	0.23017	GRIN2A	http://www.genome.jp/kegg-bin/show_pathway?hsa05030/hsa:2903%09red
Amyotrophic lateral sclerosis (ALS)	KEGG PATHWAY	hsa05014	1	51	0.180045	0.236341	GRIN2A	http://www.genome.jp/kegg-bin/show_pathway?hsa05014/hsa:2903%09red
Proteoglycans in cancer	KEGG PATHWAY	hsa05205	2	203	0.183883	0.240374	FZD5|SLC9A1	http://www.genome.jp/kegg-bin/show_pathway?hsa05205/hsa:7855%09red/hsa:6548%09red
Synthesis of PIPs at the plasma membrane	Reactome	R-HSA-1660499	1	53	0.186286	0.242339	PIK3R6	http://www.reactome.org/cgi-bin/eventbrowser_st_id?ST_ID=R-HSA-1660499
Pathogenic Escherichia coli infection	KEGG PATHWAY	hsa05130	1	55	0.19248	0.24834	TLR5	http://www.genome.jp/kegg-bin/show_pathway?hsa05130/hsa:7100%09red
Neurexins and neuroligins	Reactome	R-HSA-6794361	1	56	0.195559	0.251623	GRIN2A	http://www.reactome.org/cgi-bin/eventbrowser_st_id?ST_ID=R-HSA-6794361
Human immunodeficiency virus 1 infection	KEGG PATHWAY	hsa05170	2	212	0.196238	0.252326	CXCR4|FOS	http://www.genome.jp/kegg-bin/show_pathway?hsa05170/hsa:2353%09red/hsa:7852%09red
Keratinization	Reactome	R-HSA-6805567	2	213	0.197618	0.253926	LCE2C|PPL	http://www.reactome.org/cgi-bin/eventbrowser_st_id?ST_ID=R-HSA-6805567
Fatty acid metabolism	KEGG PATHWAY	hsa01212	1	57	0.198626	0.254182	ELOVL7	http://www.genome.jp/kegg-bin/show_pathway?hsa01212/hsa:79993%09red
@@Fatty acid metabolism	Reactome	R-HSA-8978868	1	172	0.48389	0.499251	ELOVL7	http://www.reactome.org/cgi-bin/eventbrowser_st_id?ST_ID=R-HSA-8978868
Interleukin-12 family signaling	Reactome	R-HSA-447115	1	57	0.198626	0.254182	STAT4	http://www.reactome.org/cgi-bin/eventbrowser_st_id?ST_ID=R-HSA-447115
G alpha (i) signalling events	Reactome	R-HSA-418594	3	405	0.203886	0.259872	GALR2|CXCL8|CXCR4	http://www.reactome.org/cgi-bin/eventbrowser_st_id?ST_ID=R-HSA-418594
Regulation of actin dynamics for phagocytic cup formation	Reactome	R-HSA-2029482	1	59	0.204726	0.259872	ELMO1	http://www.reactome.org/cgi-bin/eventbrowser_st_id?ST_ID=R-HSA-2029482
SCF(Skp2)-mediated degradation of p27/p21	Reactome	R-HSA-187577	1	59	0.204726	0.259872	CCN1	http://www.reactome.org/cgi-bin/eventbrowser_st_id?ST_ID=R-HSA-187577
Ub-specific processing proteases	Reactome	R-HSA-5689880	2	219	0.205919	0.261209	CCN1|RNF128	http://www.reactome.org/cgi-bin/eventbrowser_st_id?ST_ID=R-HSA-5689880
Viral myocarditis	KEGG PATHWAY	hsa05416	1	60	0.207759	0.261957	ITGAL	http://www.genome.jp/kegg-bin/show_pathway?hsa05416/hsa:3683%09red
Signaling by RAS mutants	Reactome	R-HSA-6802949	1	60	0.207759	0.261957	VWF	http://www.reactome.org/cgi-bin/eventbrowser_st_id?ST_ID=R-HSA-6802949
NCAM signaling for neurite out-growth	Reactome	R-HSA-375165	1	60	0.207759	0.261957	GFRA2	http://www.reactome.org/cgi-bin/eventbrowser_st_id?ST_ID=R-HSA-375165
ESR-mediated signaling	Reactome	R-HSA-8939211	2	221	0.208694	0.262785	NR5A2|FOS	http://www.reactome.org/cgi-bin/eventbrowser_st_id?ST_ID=R-HSA-8939211
Transcriptional Regulation by MECP2	Reactome	R-HSA-8986944	1	61	0.210781	0.264176	GRIN2A	http://www.reactome.org/cgi-bin/eventbrowser_st_id?ST_ID=R-HSA-8986944
Ca2+ pathway	Reactome	R-HSA-4086398	1	61	0.210781	0.264176	FZD5	http://www.reactome.org/cgi-bin/eventbrowser_st_id?ST_ID=R-HSA-4086398
Constitutive Signaling by Aberrant PI3K in Cancer	Reactome	R-HSA-2219530	1	62	0.21379	0.267238	KIT	http://www.reactome.org/cgi-bin/eventbrowser_st_id?ST_ID=R-HSA-2219530
Basal cell carcinoma	KEGG PATHWAY	hsa05217	1	63	0.216789	0.269556	FZD5	http://www.genome.jp/kegg-bin/show_pathway?hsa05217/hsa:7855%09red
Cytosolic DNA-sensing pathway	KEGG PATHWAY	hsa04623	1	63	0.216789	0.269556	IL6	http://www.genome.jp/kegg-bin/show_pathway?hsa04623/hsa:3569%09red
Asymmetric localization of PCP proteins	Reactome	R-HSA-4608870	1	63	0.216789	0.269556	FZD5	http://www.reactome.org/cgi-bin/eventbrowser_st_id?ST_ID=R-HSA-4608870
Mitochondrial protein import	Reactome	R-HSA-1268020	1	64	0.219776	0.271657	LDHD	http://www.reactome.org/cgi-bin/eventbrowser_st_id?ST_ID=R-HSA-1268020
p53-Dependent G1/S DNA damage checkpoint	Reactome	R-HSA-69580	1	64	0.219776	0.271657	CCN1	http://www.reactome.org/cgi-bin/eventbrowser_st_id?ST_ID=R-HSA-69580
p53-Dependent G1 DNA Damage Response	Reactome	R-HSA-69563	1	64	0.219776	0.271657	CCN1	http://www.reactome.org/cgi-bin/eventbrowser_st_id?ST_ID=R-HSA-69563
MAP kinase activation	Reactome	R-HSA-450294	1	64	0.219776	0.271657	FOS	http://www.reactome.org/cgi-bin/eventbrowser_st_id?ST_ID=R-HSA-450294
Cortisol synthesis and secretion	KEGG PATHWAY	hsa04927	1	65	0.222752	0.274257	NR4A1	http://www.genome.jp/kegg-bin/show_pathway?hsa04927/hsa:3164%09red
TP53 Regulates Transcription of DNA Repair Genes	Reactome	R-HSA-6796648	1	65	0.222752	0.274257	FOS	http://www.reactome.org/cgi-bin/eventbrowser_st_id?ST_ID=R-HSA-6796648
Plasma lipoprotein assembly, remodeling, and clearance	Reactome	R-HSA-174824	1	65	0.222752	0.274257	CES3	http://www.reactome.org/cgi-bin/eventbrowser_st_id?ST_ID=R-HSA-174824
G1/S DNA Damage Checkpoints	Reactome	R-HSA-69615	1	66	0.225716	0.277002	CCN1	http://www.reactome.org/cgi-bin/eventbrowser_st_id?ST_ID=R-HSA-69615
Signaling by BRAF and RAF fusions	Reactome	R-HSA-6802952	1	67	0.228669	0.278811	VWF	http://www.reactome.org/cgi-bin/eventbrowser_st_id?ST_ID=R-HSA-6802952
Staphylococcus aureus infection	KEGG PATHWAY	hsa05150	1	68	0.231611	0.281669	ITGAL	http://www.genome.jp/kegg-bin/show_pathway?hsa05150/hsa:3683%09red
Fc epsilon RI signaling pathway	KEGG PATHWAY	hsa04664	1	68	0.231611	0.281669	CSF2	http://www.genome.jp/kegg-bin/show_pathway?hsa04664/hsa:1437%09red
Renin secretion	KEGG PATHWAY	hsa04924	1	69	0.234542	0.284317	ADCYAP1R1	http://www.genome.jp/kegg-bin/show_pathway?hsa04924/hsa:117%09red
Central carbon metabolism in cancer	KEGG PATHWAY	hsa05230	1	69	0.234542	0.284317	KIT	http://www.genome.jp/kegg-bin/show_pathway?hsa05230/hsa:3815%09red
Circadian Clock	Reactome	R-HSA-400253	1	69	0.234542	0.284317	SIK1	http://www.reactome.org/cgi-bin/eventbrowser_st_id?ST_ID=R-HSA-400253
RIG-I-like receptor signaling pathway	KEGG PATHWAY	hsa04622	1	70	0.237462	0.286933	CXCL8	http://www.genome.jp/kegg-bin/show_pathway?hsa04622/hsa:3576%09red
Epithelial cell signaling in Helicobacter pylori infection	KEGG PATHWAY	hsa05120	1	70	0.237462	0.286933	CXCL8	http://www.genome.jp/kegg-bin/show_pathway?hsa05120/hsa:3576%09red
Orc1 removal from chromatin	Reactome	R-HSA-68949	1	70	0.237462	0.286933	CCN1	http://www.reactome.org/cgi-bin/eventbrowser_st_id?ST_ID=R-HSA-68949
CDK-mediated phosphorylation and removal of Cdc6	Reactome	R-HSA-69017	1	71	0.240371	0.289705	CCN1	http://www.reactome.org/cgi-bin/eventbrowser_st_id?ST_ID=R-HSA-69017
Cdc20:Phospho-APC/C mediated degradation of Cyclin A	Reactome	R-HSA-174184	1	71	0.240371	0.289705	CCN1	http://www.reactome.org/cgi-bin/eventbrowser_st_id?ST_ID=R-HSA-174184
Endocytosis	KEGG PATHWAY	hsa04144	2	244	0.240843	0.290089	VPS37D|CXCR4	http://www.genome.jp/kegg-bin/show_pathway?hsa04144/hsa:155382%09red/hsa:7852%09red
Bile secretion	KEGG PATHWAY	hsa04976	1	72	0.243269	0.291706	SLC9A1	http://www.genome.jp/kegg-bin/show_pathway?hsa04976/hsa:6548%09red
Interleukin-17 signaling	Reactome	R-HSA-448424	1	72	0.243269	0.291706	FOS	http://www.reactome.org/cgi-bin/eventbrowser_st_id?ST_ID=R-HSA-448424
Translocation of SLC2A4 (GLUT4) to the plasma membrane	Reactome	R-HSA-1445148	1	72	0.243269	0.291706	SLC2A4	http://www.reactome.org/cgi-bin/eventbrowser_st_id?ST_ID=R-HSA-1445148
APC:Cdc20 mediated degradation of cell cycle proteins prior to satisfation of the cell cycle checkpoint	Reactome	R-HSA-179419	1	72	0.243269	0.291706	CCN1	http://www.reactome.org/cgi-bin/eventbrowser_st_id?ST_ID=R-HSA-179419
Leishmaniasis	KEGG PATHWAY	hsa05140	1	74	0.249031	0.296541	FOS	http://www.genome.jp/kegg-bin/show_pathway?hsa05140/hsa:2353%09red
Bacterial invasion of epithelial cells	KEGG PATHWAY	hsa05100	1	74	0.249031	0.296541	ELMO1	http://www.genome.jp/kegg-bin/show_pathway?hsa05100/hsa:9844%09red
APC/C:Cdc20 mediated degradation of mitotic proteins	Reactome	R-HSA-176409	1	74	0.249031	0.296541	CCN1	http://www.reactome.org/cgi-bin/eventbrowser_st_id?ST_ID=R-HSA-176409
Glioma	KEGG PATHWAY	hsa05214	1	75	0.251896	0.298444	CAMK1G	http://www.genome.jp/kegg-bin/show_pathway?hsa05214/hsa:57172%09red
Gastric acid secretion	KEGG PATHWAY	hsa04971	1	75	0.251896	0.298444	SLC9A1	http://www.genome.jp/kegg-bin/show_pathway?hsa04971/hsa:6548%09red
Activation of APC/C and APC/C:Cdc20 mediated degradation of mitotic proteins	Reactome	R-HSA-176814	1	75	0.251896	0.298444	CCN1	http://www.reactome.org/cgi-bin/eventbrowser_st_id?ST_ID=R-HSA-176814
PPAR signaling pathway	KEGG PATHWAY	hsa03320	1	76	0.25475	0.300128	PLIN2	http://www.genome.jp/kegg-bin/show_pathway?hsa03320/hsa:123%09red
Extra-nuclear estrogen signaling	Reactome	R-HSA-9009391	1	76	0.25475	0.300128	FOS	http://www.reactome.org/cgi-bin/eventbrowser_st_id?ST_ID=R-HSA-9009391
Signaling by NTRK1 (TRKA)	Reactome	R-HSA-187037	1	76	0.25475	0.300128	ADCYAP1R1	http://www.reactome.org/cgi-bin/eventbrowser_st_id?ST_ID=R-HSA-187037
Post NMDA receptor activation events	Reactome	R-HSA-438064	1	77	0.257593	0.303098	GRIN2A	http://www.reactome.org/cgi-bin/eventbrowser_st_id?ST_ID=R-HSA-438064
Protein ubiquitination	Reactome	R-HSA-8852135	1	77	0.257593	0.303098	UCHL3	http://www.reactome.org/cgi-bin/eventbrowser_st_id?ST_ID=R-HSA-8852135
Regulation of insulin secretion	Reactome	R-HSA-422356	1	78	0.260426	0.305858	SYT5	http://www.reactome.org/cgi-bin/eventbrowser_st_id?ST_ID=R-HSA-422356
Complement and coagulation cascades	KEGG PATHWAY	hsa04610	1	79	0.263248	0.308212	VWF	http://www.genome.jp/kegg-bin/show_pathway?hsa04610/hsa:7450%09red
EGFR tyrosine kinase inhibitor resistance	KEGG PATHWAY	hsa01521	1	79	0.263248	0.308212	IL6	http://www.genome.jp/kegg-bin/show_pathway?hsa01521/hsa:3569%09red
Regulation of APC/C activators between G1/S and early anaphase	Reactome	R-HSA-176408	1	79	0.263248	0.308212	CCN1	http://www.reactome.org/cgi-bin/eventbrowser_st_id?ST_ID=R-HSA-176408
G alpha (12/13) signalling events	Reactome	R-HSA-416482	1	80	0.266059	0.310731	TBXA2R	http://www.reactome.org/cgi-bin/eventbrowser_st_id?ST_ID=R-HSA-416482
DNA Damage/Telomere Stress Induced Senescence	Reactome	R-HSA-2559586	1	80	0.266059	0.310731	CCN1	http://www.reactome.org/cgi-bin/eventbrowser_st_id?ST_ID=R-HSA-2559586
Signaling by Nuclear Receptors	Reactome	R-HSA-9006931	2	264	0.268985	0.312792	NR5A2|FOS	http://www.reactome.org/cgi-bin/eventbrowser_st_id?ST_ID=R-HSA-9006931
B cell receptor signaling pathway	KEGG PATHWAY	hsa04662	1	82	0.271649	0.315501	FOS	http://www.genome.jp/kegg-bin/show_pathway?hsa04662/hsa:2353%09red
Cyclin E associated events during G1/S transition	Reactome	R-HSA-69202	1	82	0.271649	0.315501	CCN1	http://www.reactome.org/cgi-bin/eventbrowser_st_id?ST_ID=R-HSA-69202
Metabolism	Reactome	R-HSA-1430728	10	2075	0.271943	0.315648	SLC9A1|ELOVL7|SYT5|RIMKLA|PIK3R6|CES3|SLC5A8|NMNAT3|GBA3|PLIN2	http://www.reactome.org/cgi-bin/eventbrowser_st_id?ST_ID=R-HSA-1430728
Fcgamma receptor (FCGR) dependent phagocytosis	Reactome	R-HSA-2029480	1	83	0.274428	0.317945	ELMO1	http://www.reactome.org/cgi-bin/eventbrowser_st_id?ST_ID=R-HSA-2029480
Oncogenic MAPK signaling	Reactome	R-HSA-6802957	1	83	0.274428	0.317945	VWF	http://www.reactome.org/cgi-bin/eventbrowser_st_id?ST_ID=R-HSA-6802957
Cyclin A:Cdk2-associated events at S phase entry	Reactome	R-HSA-69656	1	84	0.277197	0.319777	CCN1	http://www.reactome.org/cgi-bin/eventbrowser_st_id?ST_ID=R-HSA-69656
PI Metabolism	Reactome	R-HSA-1483255	1	84	0.277197	0.319777	PIK3R6	http://www.reactome.org/cgi-bin/eventbrowser_st_id?ST_ID=R-HSA-1483255
APC/C-mediated degradation of cell cycle proteins	Reactome	R-HSA-174143	1	85	0.279955	0.32217	CCN1	http://www.reactome.org/cgi-bin/eventbrowser_st_id?ST_ID=R-HSA-174143
Regulation of mitotic cell cycle	Reactome	R-HSA-453276	1	85	0.279955	0.32217	CCN1	http://www.reactome.org/cgi-bin/eventbrowser_st_id?ST_ID=R-HSA-453276
Cardiac muscle contraction	KEGG PATHWAY	hsa04260	1	86	0.282702	0.323751	SLC9A1	http://www.genome.jp/kegg-bin/show_pathway?hsa04260/hsa:6548%09red
Colorectal cancer	KEGG PATHWAY	hsa05210	1	86	0.282702	0.323751	FOS	http://www.genome.jp/kegg-bin/show_pathway?hsa05210/hsa:2353%09red
ECM-receptor interaction	KEGG PATHWAY	hsa04512	1	86	0.282702	0.323751	VWF	http://www.genome.jp/kegg-bin/show_pathway?hsa04512/hsa:7450%09red
Protein-protein interactions at synapses	Reactome	R-HSA-6794362	1	86	0.282702	0.323751	GRIN2A	http://www.reactome.org/cgi-bin/eventbrowser_st_id?ST_ID=R-HSA-6794362
Sphingolipid metabolism	Reactome	R-HSA-428157	1	86	0.282702	0.323751	GBA3	http://www.reactome.org/cgi-bin/eventbrowser_st_id?ST_ID=R-HSA-428157
Platelet homeostasis	Reactome	R-HSA-418346	1	87	0.28544	0.326093	KCNMB2	http://www.reactome.org/cgi-bin/eventbrowser_st_id?ST_ID=R-HSA-418346
PD-L1 expression and PD-1 checkpoint pathway in cancer	KEGG PATHWAY	hsa05235	1	89	0.290883	0.330509	FOS	http://www.genome.jp/kegg-bin/show_pathway?hsa05235/hsa:2353%09red
Switching of origins to a post-replicative state	Reactome	R-HSA-69052	1	89	0.290883	0.330509	CCN1	http://www.reactome.org/cgi-bin/eventbrowser_st_id?ST_ID=R-HSA-69052
Peptide hormone metabolism	Reactome	R-HSA-2980736	1	89	0.290883	0.330509	LEP	http://www.reactome.org/cgi-bin/eventbrowser_st_id?ST_ID=R-HSA-2980736
Activation of NMDA receptors and postsynaptic events	Reactome	R-HSA-442755	1	89	0.290883	0.330509	GRIN2A	http://www.reactome.org/cgi-bin/eventbrowser_st_id?ST_ID=R-HSA-442755
RAB GEFs exchange GTP for GDP on RABs	Reactome	R-HSA-8876198	1	89	0.290883	0.330509	DENND3	http://www.reactome.org/cgi-bin/eventbrowser_st_id?ST_ID=R-HSA-8876198
Salivary secretion	KEGG PATHWAY	hsa04970	1	90	0.293589	0.332782	SLC9A1	http://www.genome.jp/kegg-bin/show_pathway?hsa04970/hsa:6548%09red
Hypertrophic cardiomyopathy (HCM)	KEGG PATHWAY	hsa05410	1	90	0.293589	0.332782	IL6	http://www.genome.jp/kegg-bin/show_pathway?hsa05410/hsa:3569%09red
PCP/CE pathway	Reactome	R-HSA-4086400	1	91	0.296286	0.334831	FZD5	http://www.reactome.org/cgi-bin/eventbrowser_st_id?ST_ID=R-HSA-4086400
Unfolded Protein Response (UPR)	Reactome	R-HSA-381119	1	92	0.298971	0.337058	CXCL8	http://www.reactome.org/cgi-bin/eventbrowser_st_id?ST_ID=R-HSA-381119
TRAF6 mediated induction of NFkB and MAP kinases upon TLR7/8 or 9 activation	Reactome	R-HSA-975138	1	92	0.298971	0.337058	FOS	http://www.reactome.org/cgi-bin/eventbrowser_st_id?ST_ID=R-HSA-975138
Regulation of TP53 Activity through Phosphorylation	Reactome	R-HSA-6804756	1	92	0.298971	0.337058	CCN1	http://www.reactome.org/cgi-bin/eventbrowser_st_id?ST_ID=R-HSA-6804756
Small cell lung cancer	KEGG PATHWAY	hsa05222	1	93	0.301647	0.338254	CKS2	http://www.genome.jp/kegg-bin/show_pathway?hsa05222/hsa:1164%09red
Toll Like Receptor 7/8 (TLR7/8) Cascade	Reactome	R-HSA-168181	1	93	0.301647	0.338254	FOS	http://www.reactome.org/cgi-bin/eventbrowser_st_id?ST_ID=R-HSA-168181
Toll Like Receptor 3 (TLR3) Cascade	Reactome	R-HSA-168164	1	93	0.301647	0.338254	FOS	http://www.reactome.org/cgi-bin/eventbrowser_st_id?ST_ID=R-HSA-168164
Transcriptional regulation by RUNX3	Reactome	R-HSA-8878159	1	93	0.301647	0.338254	ITGAL	http://www.reactome.org/cgi-bin/eventbrowser_st_id?ST_ID=R-HSA-8878159
MyD88 dependent cascade initiated on endosome	Reactome	R-HSA-975155	1	93	0.301647	0.338254	FOS	http://www.reactome.org/cgi-bin/eventbrowser_st_id?ST_ID=R-HSA-975155
Metabolism of lipids	Reactome	R-HSA-556833	4	728	0.30467	0.341441	PIK3R6|GBA3|PLIN2|ELOVL7	http://www.reactome.org/cgi-bin/eventbrowser_st_id?ST_ID=R-HSA-556833
Toll Like Receptor TLR6:TLR2 Cascade	Reactome	R-HSA-168188	1	95	0.306968	0.343199	FOS	http://www.reactome.org/cgi-bin/eventbrowser_st_id?ST_ID=R-HSA-168188
MyD88:MAL(TIRAP) cascade initiated on plasma membrane	Reactome	R-HSA-166058	1	95	0.306968	0.343199	FOS	http://www.reactome.org/cgi-bin/eventbrowser_st_id?ST_ID=R-HSA-166058
VEGFA-VEGFR2 Pathway	Reactome	R-HSA-4420097	1	97	0.312248	0.346636	ELMO1	http://www.reactome.org/cgi-bin/eventbrowser_st_id?ST_ID=R-HSA-4420097
Toll Like Receptor 9 (TLR9) Cascade	Reactome	R-HSA-168138	1	97	0.312248	0.346636	FOS	http://www.reactome.org/cgi-bin/eventbrowser_st_id?ST_ID=R-HSA-168138
Pancreatic secretion	KEGG PATHWAY	hsa04972	1	98	0.314874	0.347708	SLC9A1	http://www.genome.jp/kegg-bin/show_pathway?hsa04972/hsa:6548%09red
Endocrine resistance	KEGG PATHWAY	hsa01522	1	98	0.314874	0.347708	FOS	http://www.genome.jp/kegg-bin/show_pathway?hsa01522/hsa:2353%09red
Toll Like Receptor 2 (TLR2) Cascade	Reactome	R-HSA-181438	1	98	0.314874	0.347708	FOS	http://www.reactome.org/cgi-bin/eventbrowser_st_id?ST_ID=R-HSA-181438
Toll Like Receptor TLR1:TLR2 Cascade	Reactome	R-HSA-168179	1	98	0.314874	0.347708	FOS	http://www.reactome.org/cgi-bin/eventbrowser_st_id?ST_ID=R-HSA-168179
TRIF(TICAM1)-mediated TLR4 signaling	Reactome	R-HSA-937061	1	98	0.314874	0.347708	FOS	http://www.reactome.org/cgi-bin/eventbrowser_st_id?ST_ID=R-HSA-937061
MyD88-independent TLR4 cascade	Reactome	R-HSA-166166	1	98	0.314874	0.347708	FOS	http://www.reactome.org/cgi-bin/eventbrowser_st_id?ST_ID=R-HSA-166166
Processing of DNA double-strand break ends	Reactome	R-HSA-5693607	1	98	0.314874	0.347708	CCN1	http://www.reactome.org/cgi-bin/eventbrowser_st_id?ST_ID=R-HSA-5693607
Progesterone-mediated oocyte maturation	KEGG PATHWAY	hsa04914	1	99	0.317489	0.349776	CCN1	http://www.genome.jp/kegg-bin/show_pathway?hsa04914/hsa:890%09red
Choline metabolism in cancer	KEGG PATHWAY	hsa05231	1	99	0.317489	0.349776	FOS	http://www.genome.jp/kegg-bin/show_pathway?hsa05231/hsa:2353%09red
Potassium Channels	Reactome	R-HSA-1296071	1	99	0.317489	0.349776	KCNMB2	http://www.reactome.org/cgi-bin/eventbrowser_st_id?ST_ID=R-HSA-1296071
Adaptive Immune System	Reactome	R-HSA-1280218	4	748	0.321822	0.354136	TREML2|CD300E|ITGAL|PPL	http://www.reactome.org/cgi-bin/eventbrowser_st_id?ST_ID=R-HSA-1280218
UCH proteinases	Reactome	R-HSA-5689603	1	101	0.32269	0.35447	UCHL3	http://www.reactome.org/cgi-bin/eventbrowser_st_id?ST_ID=R-HSA-5689603
Signaling by TGF-beta family members	Reactome	R-HSA-9006936	1	101	0.32269	0.35447	NOG	http://www.reactome.org/cgi-bin/eventbrowser_st_id?ST_ID=R-HSA-9006936
C-type lectin receptor signaling pathway	KEGG PATHWAY	hsa04625	1	104	0.330417	0.361904	IL6	http://www.genome.jp/kegg-bin/show_pathway?hsa04625/hsa:3569%09red
Phase I - Functionalization of compounds	Reactome	R-HSA-211945	1	105	0.332974	0.364492	CES3	http://www.reactome.org/cgi-bin/eventbrowser_st_id?ST_ID=R-HSA-211945
Parathyroid hormone synthesis, secretion and action	KEGG PATHWAY	hsa04928	1	106	0.335521	0.366641	FOS	http://www.genome.jp/kegg-bin/show_pathway?hsa04928/hsa:2353%09red
Glucagon signaling pathway	KEGG PATHWAY	hsa04922	1	106	0.335521	0.366641	SIK1	http://www.genome.jp/kegg-bin/show_pathway?hsa04922/hsa:102724428%09red
Signaling by VEGF	Reactome	R-HSA-194138	1	106	0.335521	0.366641	ELMO1	http://www.reactome.org/cgi-bin/eventbrowser_st_id?ST_ID=R-HSA-194138
G alpha (s) signalling events	Reactome	R-HSA-418555	3	536	0.337602	0.368702	RXFP1|GIPR|ADCYAP1R1	http://www.reactome.org/cgi-bin/eventbrowser_st_id?ST_ID=R-HSA-418555
Integration of energy metabolism	Reactome	R-HSA-163685	1	107	0.338058	0.368772	SYT5	http://www.reactome.org/cgi-bin/eventbrowser_st_id?ST_ID=R-HSA-163685
Post-translational protein phosphorylation	Reactome	R-HSA-8957275	1	108	0.340585	0.371314	IL6	http://www.reactome.org/cgi-bin/eventbrowser_st_id?ST_ID=R-HSA-8957275
Toxoplasmosis	KEGG PATHWAY	hsa05145	1	113	0.353079	0.382942	PIK3R6	http://www.genome.jp/kegg-bin/show_pathway?hsa05145/hsa:146850%09red
Glutamatergic synapse	KEGG PATHWAY	hsa04724	1	114	0.355549	0.384736	GRIN2A	http://www.genome.jp/kegg-bin/show_pathway?hsa04724/hsa:2903%09red
PPARA activates gene expression	Reactome	R-HSA-1989781	1	114	0.355549	0.384736	PLIN2	http://www.reactome.org/cgi-bin/eventbrowser_st_id?ST_ID=R-HSA-1989781
Regulation of lipid metabolism by Peroxisome proliferator-activated receptor alpha (PPARalpha)	Reactome	R-HSA-400206	1	115	0.35801	0.386512	PLIN2	http://www.reactome.org/cgi-bin/eventbrowser_st_id?ST_ID=R-HSA-400206
L1CAM interactions	Reactome	R-HSA-373760	1	117	0.362904	0.391347	SCN1A	http://www.reactome.org/cgi-bin/eventbrowser_st_id?ST_ID=R-HSA-373760
Synthesis of DNA	Reactome	R-HSA-69239	1	118	0.365338	0.393746	CCN1	http://www.reactome.org/cgi-bin/eventbrowser_st_id?ST_ID=R-HSA-69239
Neurotrophin signaling pathway	KEGG PATHWAY	hsa04722	1	119	0.367762	0.395906	NTF3	http://www.genome.jp/kegg-bin/show_pathway?hsa04722/hsa:4908%09red
Thyroid hormone signaling pathway	KEGG PATHWAY	hsa04919	1	119	0.367762	0.395906	SLC9A1	http://www.genome.jp/kegg-bin/show_pathway?hsa04919/hsa:6548%09red
Glycosaminoglycan metabolism	Reactome	R-HSA-1630316	1	123	0.377366	0.404857	SLC9A1	http://www.reactome.org/cgi-bin/eventbrowser_st_id?ST_ID=R-HSA-1630316
Host Interactions of HIV factors	Reactome	R-HSA-162909	1	123	0.377366	0.404857	ELMO1	http://www.reactome.org/cgi-bin/eventbrowser_st_id?ST_ID=R-HSA-162909
Oxidative Stress Induced Senescence	Reactome	R-HSA-2559580	1	124	0.379744	0.406946	FOS	http://www.reactome.org/cgi-bin/eventbrowser_st_id?ST_ID=R-HSA-2559580
Regulation of Insulin-like Growth Factor (IGF) transport and uptake by Insulin-like Growth Factor Binding Proteins (IGFBPs)	Reactome	R-HSA-381426	1	125	0.382113	0.409252	IL6	http://www.reactome.org/cgi-bin/eventbrowser_st_id?ST_ID=R-HSA-381426
DNA Replication	Reactome	R-HSA-69306	1	126	0.384473	0.410846	CCN1	http://www.reactome.org/cgi-bin/eventbrowser_st_id?ST_ID=R-HSA-69306
Toll Like Receptor 4 (TLR4) Cascade	Reactome	R-HSA-166016	1	128	0.389167	0.415391	FOS	http://www.reactome.org/cgi-bin/eventbrowser_st_id?ST_ID=R-HSA-166016
Platelet degranulation	Reactome	R-HSA-114608	1	128	0.389167	0.415391	VWF	http://www.reactome.org/cgi-bin/eventbrowser_st_id?ST_ID=R-HSA-114608
Fc epsilon receptor (FCERI) signaling	Reactome	R-HSA-2454202	1	130	0.393825	0.419176	FOS	http://www.reactome.org/cgi-bin/eventbrowser_st_id?ST_ID=R-HSA-2454202
G1/S Transition	Reactome	R-HSA-69206	1	130	0.393825	0.419176	CCN1	http://www.reactome.org/cgi-bin/eventbrowser_st_id?ST_ID=R-HSA-69206
Vascular smooth muscle contraction	KEGG PATHWAY	hsa04270	1	132	0.398448	0.423141	KCNMB2	http://www.genome.jp/kegg-bin/show_pathway?hsa04270/hsa:27094%09red
HDR through Homologous Recombination (HRR) or Single Strand Annealing (SSA)	Reactome	R-HSA-5693567	1	132	0.398448	0.423141	CCN1	http://www.reactome.org/cgi-bin/eventbrowser_st_id?ST_ID=R-HSA-5693567
Systemic lupus erythematosus	KEGG PATHWAY	hsa05322	1	133	0.400746	0.424624	GRIN2A	http://www.genome.jp/kegg-bin/show_pathway?hsa05322/hsa:2903%09red
Response to elevated platelet cytosolic Ca2+	Reactome	R-HSA-76005	1	133	0.400746	0.424624	VWF	http://www.reactome.org/cgi-bin/eventbrowser_st_id?ST_ID=R-HSA-76005
Apoptosis	KEGG PATHWAY	hsa04210	1	136	0.407589	0.431148	FOS	http://www.genome.jp/kegg-bin/show_pathway?hsa04210/hsa:2353%09red
Late Phase of HIV Life Cycle	Reactome	R-HSA-162599	1	136	0.407589	0.431148	VPS37D	http://www.reactome.org/cgi-bin/eventbrowser_st_id?ST_ID=R-HSA-162599
Insulin signaling pathway	KEGG PATHWAY	hsa04910	1	137	0.409853	0.433299	SLC2A4	http://www.genome.jp/kegg-bin/show_pathway?hsa04910/hsa:6517%09red
Estrogen signaling pathway	KEGG PATHWAY	hsa04915	1	138	0.412108	0.434708	FOS	http://www.genome.jp/kegg-bin/show_pathway?hsa04915/hsa:2353%09red
Rho GTPase cycle	Reactome	R-HSA-194840	1	138	0.412108	0.434708	ARHGAP45	http://www.reactome.org/cgi-bin/eventbrowser_st_id?ST_ID=R-HSA-194840
Homology Directed Repair	Reactome	R-HSA-5693538	1	138	0.412108	0.434708	CCN1	http://www.reactome.org/cgi-bin/eventbrowser_st_id?ST_ID=R-HSA-5693538
Interleukin-1 family signaling	Reactome	R-HSA-446652	1	138	0.412108	0.434708	IL36RN	http://www.reactome.org/cgi-bin/eventbrowser_st_id?ST_ID=R-HSA-446652
Fluid shear stress and atherosclerosis	KEGG PATHWAY	hsa05418	1	139	0.414354	0.436345	FOS	http://www.genome.jp/kegg-bin/show_pathway?hsa05418/hsa:2353%09red
Cardiac conduction	Reactome	R-HSA-5576891	1	141	0.418821	0.440066	SCN1A	http://www.reactome.org/cgi-bin/eventbrowser_st_id?ST_ID=R-HSA-5576891
Beta-catenin independent WNT signaling	Reactome	R-HSA-3858494	1	144	0.425459	0.445798	FZD5	http://www.reactome.org/cgi-bin/eventbrowser_st_id?ST_ID=R-HSA-3858494
Cell adhesion molecules (CAMs)	KEGG PATHWAY	hsa04514	1	146	0.429842	0.45014	ITGAL	http://www.genome.jp/kegg-bin/show_pathway?hsa04514/hsa:3683%09red
Gastric cancer	KEGG PATHWAY	hsa05226	1	149	0.436355	0.456453	FZD5	http://www.genome.jp/kegg-bin/show_pathway?hsa05226/hsa:7855%09red
mTOR signaling pathway	KEGG PATHWAY	hsa04150	1	153	0.444923	0.464643	FZD5	http://www.genome.jp/kegg-bin/show_pathway?hsa04150/hsa:7855%09red
Protein localization	Reactome	R-HSA-9609507	1	156	0.451265	0.470744	LDHD	http://www.reactome.org/cgi-bin/eventbrowser_st_id?ST_ID=R-HSA-9609507
Neuronal System	Reactome	R-HSA-112316	2	402	0.456163	0.474803	KCNMB2|GRIN2A	http://www.reactome.org/cgi-bin/eventbrowser_st_id?ST_ID=R-HSA-112316
Wnt signaling pathway	KEGG PATHWAY	hsa04310	1	160	0.459608	0.477334	FZD5	http://www.genome.jp/kegg-bin/show_pathway?hsa04310/hsa:7855%09red
S Phase	Reactome	R-HSA-69242	1	160	0.459608	0.477334	CCN1	http://www.reactome.org/cgi-bin/eventbrowser_st_id?ST_ID=R-HSA-69242
Necroptosis	KEGG PATHWAY	hsa04217	1	162	0.463732	0.480294	STAT4	http://www.genome.jp/kegg-bin/show_pathway?hsa04217/hsa:6775%09red
Metabolic pathways	KEGG PATHWAY	hsa01100	6	1433	0.469198	0.485688	A3GALT2|RIMKLA|ELOVL7|LDHD|NMNAT3|GBA3	http://www.genome.jp/kegg-bin/show_pathway?hsa01100/hsa:79993%09red/hsa:197257%09red/hsa:57733%09red/hsa:284716%09red/hsa:349565%09red/hsa:127550%09red
DNA Double-Strand Break Repair	Reactome	R-HSA-5693532	1	166	0.471888	0.488204	CCN1	http://www.reactome.org/cgi-bin/eventbrowser_st_id?ST_ID=R-HSA-5693532
Hepatocellular carcinoma	KEGG PATHWAY	hsa05225	1	168	0.475919	0.491835	FZD5	http://www.genome.jp/kegg-bin/show_pathway?hsa05225/hsa:7855%09red
Alzheimer disease	KEGG PATHWAY	hsa05010	1	171	0.481908	0.497479	GRIN2A	http://www.genome.jp/kegg-bin/show_pathway?hsa05010/hsa:2903%09red
Tuberculosis	KEGG PATHWAY	hsa05152	1	179	0.49755	0.512224	IL6	http://www.genome.jp/kegg-bin/show_pathway?hsa05152/hsa:3569%09red
Alcoholism	KEGG PATHWAY	hsa05034	1	180	0.499472	0.513922	GRIN2A	http://www.genome.jp/kegg-bin/show_pathway?hsa05034/hsa:2903%09red
Huntington disease	KEGG PATHWAY	hsa05016	1	193	0.523803	0.537197	DNAH6	http://www.genome.jp/kegg-bin/show_pathway?hsa05016/hsa:1768%09red
G2/M Transition	Reactome	R-HSA-69275	1	193	0.523803	0.537197	CCN1	http://www.reactome.org/cgi-bin/eventbrowser_st_id?ST_ID=R-HSA-69275
Mitotic G2-G2/M phases	Reactome	R-HSA-453274	1	195	0.52744	0.540634	CCN1	http://www.reactome.org/cgi-bin/eventbrowser_st_id?ST_ID=R-HSA-453274
Neurotransmitter receptors and postsynaptic signal transmission	Reactome	R-HSA-112314	1	197	0.53105	0.544038	GRIN2A	http://www.reactome.org/cgi-bin/eventbrowser_st_id?ST_ID=R-HSA-112314
Focal adhesion	KEGG PATHWAY	hsa04510	1	199	0.534633	0.54741	VWF	http://www.genome.jp/kegg-bin/show_pathway?hsa04510/hsa:7450%09red
Viral carcinogenesis	KEGG PATHWAY	hsa05203	1	201	0.538188	0.550154	CCN1	http://www.genome.jp/kegg-bin/show_pathway?hsa05203/hsa:890%09red
Muscle contraction	Reactome	R-HSA-397014	1	209	0.552141	0.563806	SCN1A	http://www.reactome.org/cgi-bin/eventbrowser_st_id?ST_ID=R-HSA-397014
Phospholipid metabolism	Reactome	R-HSA-1483257	1	212	0.557265	0.568422	PIK3R6	http://www.reactome.org/cgi-bin/eventbrowser_st_id?ST_ID=R-HSA-1483257
Signaling by ROBO receptors	Reactome	R-HSA-376176	1	216	0.564006	0.574987	CXCR4	http://www.reactome.org/cgi-bin/eventbrowser_st_id?ST_ID=R-HSA-376176
Biological oxidations	Reactome	R-HSA-211859	1	220	0.570646	0.581127	CES3	http://www.reactome.org/cgi-bin/eventbrowser_st_id?ST_ID=R-HSA-211859
TCF dependent signaling in response to WNT	Reactome	R-HSA-201681	1	232	0.589967	0.600155	FZD5	http://www.reactome.org/cgi-bin/eventbrowser_st_id?ST_ID=R-HSA-201681
Neddylation	Reactome	R-HSA-8951664	1	232	0.589967	0.600155	UCHL3	http://www.reactome.org/cgi-bin/eventbrowser_st_id?ST_ID=R-HSA-8951664
Cell Cycle, Mitotic	Reactome	R-HSA-69278	2	525	0.598135	0.60748	CDKN1C|CCN1	http://www.reactome.org/cgi-bin/eventbrowser_st_id?ST_ID=R-HSA-69278
Post-translational protein modification	Reactome	R-HSA-597592	5	1412	0.630492	0.63931	IL6|RNF128|CCN1|UCHL3|OTUB2	http://www.reactome.org/cgi-bin/eventbrowser_st_id?ST_ID=R-HSA-597592
Transmission across Chemical Synapses	Reactome	R-HSA-112315	1	261	0.633168	0.641678	GRIN2A	http://www.reactome.org/cgi-bin/eventbrowser_st_id?ST_ID=R-HSA-112315
Metabolism of proteins	Reactome	R-HSA-392499	7	2012	0.653293	0.661007	IL6|CCN1|CXCL8|LEP|RNF128|UCHL3|OTUB2	http://www.reactome.org/cgi-bin/eventbrowser_st_id?ST_ID=R-HSA-392499
Metabolism of carbohydrates	Reactome	R-HSA-71387	1	288	0.669312	0.676127	SLC9A1	http://www.reactome.org/cgi-bin/eventbrowser_st_id?ST_ID=R-HSA-71387
Cell Cycle Checkpoints	Reactome	R-HSA-69620	1	289	0.67058	0.677045	CCN1	http://www.reactome.org/cgi-bin/eventbrowser_st_id?ST_ID=R-HSA-69620
Signaling by WNT	Reactome	R-HSA-195721	1	329	0.717544	0.722913	FZD5	http://www.reactome.org/cgi-bin/eventbrowser_st_id?ST_ID=R-HSA-195721
DNA Repair	Reactome	R-HSA-73894	1	331	0.719709	0.724707	CCN1	http://www.reactome.org/cgi-bin/eventbrowser_st_id?ST_ID=R-HSA-73894
Metabolism of amino acids and derivatives	Reactome	R-HSA-71291	1	367	0.755978	0.760821	RIMKLA	http://www.reactome.org/cgi-bin/eventbrowser_st_id?ST_ID=R-HSA-71291
Olfactory transduction	KEGG PATHWAY	hsa04740	1	448	0.821425	0.824048	CNGA3	http://www.genome.jp/kegg-bin/show_pathway?hsa04740/hsa:1261%09red
Signaling by Rho GTPases	Reactome	R-HSA-194315	1	449	0.822113	0.824299	ARHGAP45	http://www.reactome.org/cgi-bin/eventbrowser_st_id?ST_ID=R-HSA-194315
Herpes simplex virus 1 infection	KEGG PATHWAY	hsa05168	1	492	0.849326	0.851132	IL6	http://www.genome.jp/kegg-bin/show_pathway?hsa05168/hsa:3569%09red
#Term	Database	ID	Input number	Background number	P-Value	Corrected P-Value	Input	Hyperlink
protein binding	Gene Ontology	GO:0005515	96	11779	1.09271e-17	2.05975e-14	LIF|CCN1|JPH2|SFMBT2|IL24|PPL|PLIN2|CACNA1I|RXFP1|FAM110A|WNK3|PIP|LBH|IL36RN|BICDL2|ISM2|CCDC152|BMP7|CXCL8|SLC2A4|CSF2|KIT|GALR2|TLR5|ELMO1|CCL3L1|CD300E|CCL3|CDKN1C|RASSF2|KHDRBS3|IL6|SLC9A1|VPS37D|ZNF165|SCNN1G|PIK3R6|MALL|NR5A2|TENT5C|GDF15|GBA3|TRAPPC3L|BHLHA15|FOS|RPH3AL|TEK|NOG|ELOVL7|CNGA3|ITGAL|RNF128|VWF|TLE6|SH3BP5|STBD1|LEP|STAT4|FZD5|GAS2L3|TEC|TMCC3|TBXA2R|NTF3|DDIT4L|ADGRD1|UCHL3|…	http://amigo.geneontology.org/amigo/term/GO:0005515
cytokine-mediated signaling pathway	Gene Ontology	GO:0019221	13	282	1.31031e-10	8.23311e-08	CCL3|LIF|STAT4|CCL11|CXCL8|FOS|IL36RN|CSF2|KIT|IL6|IL34|IL24|CCL3L1	http://amigo.geneontology.org/amigo/term/GO:0019221
inflammatory response	Gene Ontology	GO:0006954	13	381	4.37869e-09	1.37564e-06	CCL3|IL36RN|TLR5|CCL11|CXCL8|FOS|TBXA2R|KIT|IL6|IL34|ITGAL|CXCR4|CCL3L1	http://amigo.geneontology.org/amigo/term/GO:0006954
plasma membrane	Gene Ontology	GO:0005886	43	4619	2.06342e-08	4.32172e-06	TLR5|CAMK1G|RASSF2|MYO1A|ANO3|JPH2|STBD1|SLC5A8|GIPR|ADCYAP1R1|PLIN2|CACNA1I|TEK|FZD5|RXFP1|SLC28A3|TNFSF9|SCNN1G|PIK3R6|MALL|CXCR4|GPR160|TBXA2R|OXTR|GFRA2|MRGPRE|ADGRD1|CNGA3|TNFRSF11A|P2RY1|SLC9A1|KCNMB2|SLC2A4|SYT5|KIT|TREML2|GALR2|GRIN2A|ITGAL|SCN1A|ELMO1|TBC1D10A|CD300E	http://amigo.geneontology.org/amigo/term/GO:0005886
cytokine activity	Gene Ontology	GO:0005125	9	186	6.74276e-08	9.77701e-06	BMP7|LIF|IL36RN|CSF2|IL6|IL34|IL24|GDF15|TNFSF9	http://amigo.geneontology.org/amigo/term/GO:0005125
cellular response to leptin stimulus	Gene Ontology	GO:0044320	4	10	1.96221e-07	2.64198e-05	LEP|NR4A3|TEC|CCN1	http://amigo.geneontology.org/amigo/term/GO:0044320
cell-cell signaling	Gene Ontology	GO:0007267	9	224	3.05515e-07	3.8393e-05	CCL3|NTF3|BHLHA15|GJC2|TNFSF9|TEK|TNFRSF11A|GJA3|GDF15	http://amigo.geneontology.org/amigo/term/GO:0007267
positive regulation of MAPK cascade	Gene Ontology	GO:0043410	7	109	3.32214e-07	3.91389e-05	IL6|LIF|TEK|KIT|LEP|DOK5|GDF15	http://amigo.geneontology.org/amigo/term/GO:0043410
integral component of plasma membrane	Gene Ontology	GO:0005887	20	1380	4.05927e-07	4.30794e-05	TBXA2R|ADGRD1|KCNMB2|FZD5|PTPRH|RXFP1|SLC28A3|TLR5|SLC2A4|SLC9A1|KIT|SCNN1G|GALR2|TEK|STBD1|GJA3|OXTR|ADCYAP1R1|P2RY1|GRIN2A	http://amigo.geneontology.org/amigo/term/GO:0005887
positive regulation of tyrosine phosphorylation of STAT protein	Gene Ontology	GO:0042531	6	68	4.1245e-07	4.30794e-05	IL6|LIF|CSF2|KIT|LEP|IL24	http://amigo.geneontology.org/amigo/term/GO:0042531
G protein-coupled receptor signaling pathway	Gene Ontology	GO:0007186	18	1132	4.40721e-07	4.30794e-05	CCL11|P2RY1|FZD5|BHLHA15|GALR2|RXFP1|CXCL8|OXTR|TBXA2R|MRGPRE|ADGRD1|PIK3R6|CXCR4|CCL3|GPR160|ADCYAP1R1|GIPR|CCL3L1	http://amigo.geneontology.org/amigo/term/GO:0007186
positive regulation of gene expression	Gene Ontology	GO:0010628	11	391	4.57076e-07	4.30794e-05	BMP7|CCL3|CXCL8|NOG|GJC2|CSF2|KIT|SERPINB9|IL6|IL34|PIP	http://amigo.geneontology.org/amigo/term/GO:0010628
extracellular region	Gene Ontology	GO:0005576	23	1843	6.68898e-07	6.00416e-05	CCL3|LIF|IL24|PLIN2|ARHGAP45|IL6|TEK|IGSF10|PIP|GDF15|CRACR2A|IL36RN|NTF3|ISM2|IL34|BMP7|CCL11|CXCL8|NOG|CSF2|LEP|VWF|CCL3L1	http://amigo.geneontology.org/amigo/term/GO:0005576
extracellular space	Gene Ontology	GO:0005615	21	1572	7.45258e-07	6.38551e-05	BMP7|CCL11|LIF|NTF3|SERPINB9|CCL3|CXCL8|NOG|CES3|CSF2|KIT|LEP|IL6|IL34|IL36RN|CCL3L1|PIP|GDF15|TNFSF9|SERPINB7|IL24	http://amigo.geneontology.org/amigo/term/GO:0005615
monocyte chemotaxis	Gene Ontology	GO:0002548	5	43	1.12319e-06	9.20531e-05	IL6|CCL11|TNFRSF11A|CCL3L1|CCL3	http://amigo.geneontology.org/amigo/term/GO:0002548
signaling receptor activity	Gene Ontology	GO:0038023	8	214	2.37317e-06	0.000186393	TEK|TLR5|TREML2|GRIN2A|TNFRSF11A|GFRA2|ADCYAP1R1|P2RY1	http://amigo.geneontology.org/amigo/term/GO:0038023
positive regulation of transcription by RNA polymerase II	Gene Ontology	GO:0045944	17	1159	2.74828e-06	0.000207221	BMP7|SLC9A1|LIF|NOG|CCN1|BHLHA15|FOS|NR4A3|NR4A1|HNF1A|NR5A2|IL6|GALR2|STAT4|FZD5|P2RY1|TEC	http://amigo.geneontology.org/amigo/term/GO:0045944
cellular response to corticotropin-releasing hormone stimulus	Gene Ontology	GO:0071376	3	5	2.98804e-06	0.000216633	NR4A3|NR4A1|TEC	http://amigo.geneontology.org/amigo/term/GO:0071376
growth factor activity	Gene Ontology	GO:0008083	7	162	4.14899e-06	0.000276971	BMP7|LIF|NTF3|CSF2|IL6|IL34|GDF15	http://amigo.geneontology.org/amigo/term/GO:0008083
intracellular receptor signaling pathway	Gene Ontology	GO:0030522	4	26	5.12323e-06	0.000321909	NR4A3|NR4A1|NR5A2|TEC	http://amigo.geneontology.org/amigo/term/GO:0030522
regulation of type B pancreatic cell proliferation	Gene Ontology	GO:0061469	3	7	6.36718e-06	0.000387165	NR4A3|NR4A1|TEC	http://amigo.geneontology.org/amigo/term/GO:0061469
glucose homeostasis	Gene Ontology	GO:0042593	6	115	7.38787e-06	0.000435192	IL6|BHLHA15|RPH3AL|SLC2A4|LEP|HNF1A	http://amigo.geneontology.org/amigo/term/GO:0042593
mesoderm formation	Gene Ontology	GO:0001707	4	32	1.08181e-05	0.000599768	BMP7|NR4A3|NOG|TEC	http://amigo.geneontology.org/amigo/term/GO:0001707
calcium-mediated signaling	Gene Ontology	GO:0019722	5	82	2.15114e-05	0.00109592	CCL3|CXCL8|GRIN2A|BHLHA15|CXCR4	http://amigo.geneontology.org/amigo/term/GO:0019722
sleep	Gene Ontology	GO:0030431	3	12	2.38067e-05	0.00111941	OXTR|GRIN2A|FOS	http://amigo.geneontology.org/amigo/term/GO:0030431
cytoplasm	Gene Ontology	GO:0005737	36	4624	2.40879e-05	0.00111941	CCL3|MYO3B|CCN1|CDKN1C|RASSF2|TLE6|MYO1A|SH3BP5|TEK|SLC9A1|GAS2L3|PPL|FAM110A|NR5A2|HNF1A|UCHL3|WNK3|CXCR4|LBH|GDF15|CRACR2A|HSPB7|BICDL2|RPH3AL|DDIT4L|TXLNB|RIMKLA|TENT5C|CNGA3|NACAD|SERPINB7|SERPINB9|DNAH6|RNF128|ELMO1|PTPRH	http://amigo.geneontology.org/amigo/term/GO:0005737
peptide hormone binding	Gene Ontology	GO:0017046	4	40	2.4348e-05	0.00111941	GALR2|GIPR|ADCYAP1R1|OXTR	http://amigo.geneontology.org/amigo/term/GO:0017046
positive regulation of cytosolic calcium ion concentration	Gene Ontology	GO:0007204	6	146	2.70493e-05	0.001214	TBXA2R|CXCR4|GALR2|OXTR|GIPR|P2RY1	http://amigo.geneontology.org/amigo/term/GO:0007204
nuclear receptor activity	Gene Ontology	GO:0004879	4	42	2.90959e-05	0.00127494	NR4A3|NR4A1|NR5A2|TEC	http://amigo.geneontology.org/amigo/term/GO:0004879
axon guidance	Gene Ontology	GO:0007411	7	222	2.976e-05	0.00127494	BMP7|CXCR4|NR4A3|TEC|GFRA2|DOK6|DOK5	http://amigo.geneontology.org/amigo/term/GO:0007411
G protein-coupled peptide receptor activity	Gene Ontology	GO:0008528	4	43	3.17086e-05	0.00132824	RXFP1|GALR2|GIPR|ADCYAP1R1	http://amigo.geneontology.org/amigo/term/GO:0008528
mast cell degranulation	Gene Ontology	GO:0043303	3	14	3.53809e-05	0.00144985	NR4A3|TEC|KIT	http://amigo.geneontology.org/amigo/term/GO:0043303
T-tubule	Gene Ontology	GO:0030315	4	45	3.74439e-05	0.00150133	SLC9A1|SLC2A4|STBD1|SCN1A	http://amigo.geneontology.org/amigo/term/GO:0030315
cellular response to lipopolysaccharide	Gene Ontology	GO:0071222	6	158	4.14122e-05	0.0015931	TBXA2R|IL36RN|CXCL8|CSF2|IL6|IL24	http://amigo.geneontology.org/amigo/term/GO:0071222
glucocorticoid receptor binding	Gene Ontology	GO:0035259	3	15	4.23385e-05	0.00159616	NR4A3|NR4A1|TEC	http://amigo.geneontology.org/amigo/term/GO:0035259
response to peptide hormone	Gene Ontology	GO:0043434	4	48	4.74217e-05	0.0016866	BMP7|STAT4|TEK|OXTR	http://amigo.geneontology.org/amigo/term/GO:0043434
chemokine activity	Gene Ontology	GO:0008009	4	48	4.74217e-05	0.0016866	CCL11|CXCL8|CCL3L1|CCL3	http://amigo.geneontology.org/amigo/term/GO:0008009
response to ethanol	Gene Ontology	GO:0045471	5	98	4.85346e-05	0.00169422	LEP|TBXA2R|SLC2A4|GRIN2A|ADCYAP1R1	http://amigo.geneontology.org/amigo/term/GO:0045471
apical plasma membrane	Gene Ontology	GO:0016324	8	354	7.97546e-05	0.0026375	TEK|SLC9A1|MYO1A|SCNN1G|OXTR|SLC5A8|P2RY1|PTPRH	http://amigo.geneontology.org/amigo/term/GO:0016324
positive regulation of cardiac muscle hypertrophy	Gene Ontology	GO:0010613	3	20	9.06139e-05	0.00294495	NR4A3|TEC|SLC9A1	http://amigo.geneontology.org/amigo/term/GO:0010613
learning or memory	Gene Ontology	GO:0007611	4	60	0.000107421	0.00343202	CCL11|SLC2A4|GRIN2A|GALR2	http://amigo.geneontology.org/amigo/term/GO:0007611
mast cell granule	Gene Ontology	GO:0042629	3	22	0.000117025	0.00361811	NR4A3|TEC|KIT	http://amigo.geneontology.org/amigo/term/GO:0042629
chemotaxis	Gene Ontology	GO:0006935	5	119	0.000117085	0.00361811	CCL3|CCL11|CXCL8|CCN1|CXCR4	http://amigo.geneontology.org/amigo/term/GO:0006935
response to drug	Gene Ontology	GO:0042493	7	280	0.000122645	0.00372879	TBXA2R|FOS|RPH3AL|GRIN2A|OXTR|ADCYAP1R1|PLIN2	http://amigo.geneontology.org/amigo/term/GO:0042493
steroid hormone mediated signaling pathway	Gene Ontology	GO:0043401	3	23	0.00013192	0.00388546	BMP7|NR4A3|TEC	http://amigo.geneontology.org/amigo/term/GO:0043401
eating behavior	Gene Ontology	GO:0042755	3	23	0.00013192	0.00388546	LEP|P2RY1|OXTR	http://amigo.geneontology.org/amigo/term/GO:0042755
transmembrane receptor protein tyrosine kinase signaling pathway	Gene Ontology	GO:0007169	5	123	0.000135916	0.00394157	NTF3|TEK|DOK5|GFRA2|KIT	http://amigo.geneontology.org/amigo/term/GO:0007169
cellular response to tumor necrosis factor	Gene Ontology	GO:0071356	5	125	0.000146159	0.0041744	CCL11|CXCL8|SLC2A4|CCL3L1|CCL3	http://amigo.geneontology.org/amigo/term/GO:0071356
chemokine-mediated signaling pathway	Gene Ontology	GO:0070098	4	67	0.000160915	0.00452722	CCL11|CXCL8|CCL3L1|CCL3	http://amigo.geneontology.org/amigo/term/GO:0070098
positive regulation of angiogenesis	Gene Ontology	GO:0045766	5	131	0.000180459	0.00500243	CCL11|CXCL8|TEK|TBXA2R|PIK3R6	http://amigo.geneontology.org/amigo/term/GO:0045766
microvillus	Gene Ontology	GO:0005902	4	70	0.00018888	0.00508626	TEK|MYO1A|TBC1D10A|OXTR	http://amigo.geneontology.org/amigo/term/GO:0005902
positive regulation of calcium ion transport	Gene Ontology	GO:0051928	3	27	0.000203711	0.00540839	CCL3|CRACR2A|WNK3	http://amigo.geneontology.org/amigo/term/GO:0051928
CCR chemokine receptor binding	Gene Ontology	GO:0048020	3	28	0.000224909	0.00588824	CCL11|CCL3L1|CCL3	http://amigo.geneontology.org/amigo/term/GO:0048020
positive regulation of receptor signaling pathway via JAK-STAT	Gene Ontology	GO:0046427	3	29	0.000247484	0.00639051	LEP|IL6|KIT	http://amigo.geneontology.org/amigo/term/GO:0046427
neutrophil chemotaxis	Gene Ontology	GO:0030593	4	77	0.000267534	0.00672402	CCL11|CXCL8|CCL3L1|CCL3	http://amigo.geneontology.org/amigo/term/GO:0030593
ossification	Gene Ontology	GO:0001503	4	77	0.000267534	0.00672402	BMP7|RASSF2|TNFRSF11A|IGSF10	http://amigo.geneontology.org/amigo/term/GO:0001503
ubiquitin binding	Gene Ontology	GO:0043130	4	79	0.000293759	0.00686598	CKS2|CXCR4|UCHL3|OTUB2	http://amigo.geneontology.org/amigo/term/GO:0043130
positive regulation of penile erection	Gene Ontology	GO:0060406	2	5	0.000298679	0.00686598	P2RY1|OXTR	http://amigo.geneontology.org/amigo/term/GO:0060406
positive regulation of fatty acid oxidation	Gene Ontology	GO:0046321	2	5	0.000298679	0.00686598	NR4A3|TEC	http://amigo.geneontology.org/amigo/term/GO:0046321
positive regulation of ion transport	Gene Ontology	GO:0043270	2	5	0.000298679	0.00686598	LEP|P2RY1	http://amigo.geneontology.org/amigo/term/GO:0043270
semicircular canal morphogenesis	Gene Ontology	GO:0048752	2	5	0.000298679	0.00686598	NR4A3|TEC	http://amigo.geneontology.org/amigo/term/GO:0048752
mast cell chemotaxis	Gene Ontology	GO:0002551	2	5	0.000298679	0.00686598	CCL11|KIT	http://amigo.geneontology.org/amigo/term/GO:0002551
cellular response to interleukin-1	Gene Ontology	GO:0071347	4	80	0.00030754	0.00698449	CCL11|CXCL8|CCL3L1|CCL3	http://amigo.geneontology.org/amigo/term/GO:0071347
lymphocyte chemotaxis	Gene Ontology	GO:0048247	3	32	0.000323848	0.00726731	CCL11|CCL3L1|CCL3	http://amigo.geneontology.org/amigo/term/GO:0048247
negative regulation of cartilage development	Gene Ontology	GO:0061037	2	6	0.000397243	0.00847483	LEP|NOG	http://amigo.geneontology.org/amigo/term/GO:0061037
positive regulation of feeding behavior	Gene Ontology	GO:2000253	2	6	0.000397243	0.00847483	NR4A3|TEC	http://amigo.geneontology.org/amigo/term/GO:2000253
cellular response to catecholamine stimulus	Gene Ontology	GO:0071870	2	6	0.000397243	0.00847483	NR4A3|TEC	http://amigo.geneontology.org/amigo/term/GO:0071870
positive regulation of phosphatidylinositol 3-kinase signaling	Gene Ontology	GO:0014068	4	86	0.000400138	0.00847483	LEP|NTF3|TEK|KIT	http://amigo.geneontology.org/amigo/term/GO:0014068
DNA-binding transcription activator activity, RNA polymerase II-specific	Gene Ontology	GO:0001228	8	466	0.000491681	0.00975964	TEC|BHLHA15|FOS|NR4A3|NR4A1|HNF1A|STAT4|NR5A2	http://amigo.geneontology.org/amigo/term/GO:0001228
heart trabecula morphogenesis	Gene Ontology	GO:0061384	2	7	0.000509464	0.00975964	BMP7|NOG	http://amigo.geneontology.org/amigo/term/GO:0061384
chorio-allantoic fusion	Gene Ontology	GO:0060710	2	7	0.000509464	0.00975964	BMP7|CCN1	http://amigo.geneontology.org/amigo/term/GO:0060710
NEDD8-specific protease activity	Gene Ontology	GO:0019784	2	7	0.000509464	0.00975964	UCHL3|OTUB2	http://amigo.geneontology.org/amigo/term/GO:0019784
common myeloid progenitor cell proliferation	Gene Ontology	GO:0035726	2	7	0.000509464	0.00975964	NR4A3|TEC	http://amigo.geneontology.org/amigo/term/GO:0035726
glucose import	Gene Ontology	GO:0046323	2	7	0.000509464	0.00975964	SLC2A4|HNF1A	http://amigo.geneontology.org/amigo/term/GO:0046323
positive regulation of glucose transmembrane transport	Gene Ontology	GO:0010828	2	7	0.000509464	0.00975964	NR4A3|TEC	http://amigo.geneontology.org/amigo/term/GO:0010828
positive regulation of protein kinase B signaling	Gene Ontology	GO:0051897	5	166	0.000517753	0.00975964	LEP|CCL3|GDF15|TEK|KIT	http://amigo.geneontology.org/amigo/term/GO:0051897
cell surface	Gene Ontology	GO:0009986	9	598	0.000560326	0.010355	TEK|FZD5|TREML2|GRIN2A|ITGAL|CXCR4|ADCYAP1R1|P2RY1|SLC9A1	http://amigo.geneontology.org/amigo/term/GO:0009986
signal transduction	Gene Ontology	GO:0007165	12	1013	0.000584789	0.0105993	CCL11|TEK|CCN1|CXCL8|NR4A1|KIT|SH3BP5|CNGA3|ITGAL|TNFRSF11A|NTF3|GDF15	http://amigo.geneontology.org/amigo/term/GO:0007165
cytokine binding	Gene Ontology	GO:0019955	3	41	0.000639092	0.011365	NOG|TNFRSF11A|KIT	http://amigo.geneontology.org/amigo/term/GO:0019955
response to cAMP	Gene Ontology	GO:0051591	3	41	0.000639092	0.011365	TEK|CNGA3|FOS	http://amigo.geneontology.org/amigo/term/GO:0051591
negative regulation of apoptotic process	Gene Ontology	GO:0043066	8	487	0.000652313	0.0114917	SERPINB9|TEK|CCN1|WNK3|IER3|LEP|IL6|SLC9A1	http://amigo.geneontology.org/amigo/term/GO:0043066
animal organ regeneration	Gene Ontology	GO:0031100	3	42	0.000682838	0.011918	NR4A3|TEC|CCN1	http://amigo.geneontology.org/amigo/term/GO:0031100
positive regulation of protein phosphorylation	Gene Ontology	GO:0001934	5	178	0.000703521	0.0121664	LEP|IL34|TEK|CCN1|P2RY1	http://amigo.geneontology.org/amigo/term/GO:0001934
platelet activation	Gene Ontology	GO:0030168	4	102	0.000742186	0.0126943	IL6|PIK3R6|VWF|P2RY1	http://amigo.geneontology.org/amigo/term/GO:0030168
glial cell-derived neurotrophic factor receptor signaling pathway	Gene Ontology	GO:0035860	2	9	0.000774462	0.0126943	GDF15|GFRA2	http://amigo.geneontology.org/amigo/term/GO:0035860
tyrosine phosphorylation of STAT protein	Gene Ontology	GO:0007260	2	9	0.000774462	0.0126943	LEP|LIF	http://amigo.geneontology.org/amigo/term/GO:0007260
negative regulation of lipid storage	Gene Ontology	GO:0010888	2	9	0.000774462	0.0126943	LEP|IL6	http://amigo.geneontology.org/amigo/term/GO:0010888
regulation of smooth muscle cell proliferation	Gene Ontology	GO:0048660	2	9	0.000774462	0.0126943	NR4A3|TEC	http://amigo.geneontology.org/amigo/term/GO:0048660
positive regulation of cell population proliferation	Gene Ontology	GO:0008284	8	501	0.000781187	0.0126943	LIF|NTF3|CSF2|KIT|IL6|IL34|TNFRSF11A|IL24	http://amigo.geneontology.org/amigo/term/GO:0008284
cytosol	Gene Ontology	GO:0005829	34	5095	0.00079437	0.0127835	CCL3|LIF|CCN1|RASSF2|SFMBT2|STBD1|PLIN2|ARHGAP45|STAT4|PPL|DENND3|PIK3R6|DOK6|RASEF|CXCR4|GBA3|TRAPPC3L|FOS|WNK3|NR4A1|RIMKLA|CES3|GIMAP8|TNFRSF11A|UCHL3|SERPINB9|SLC2A4|IER3|LEP|DOK5|RNF128|PPP1R13L|ELMO1|TBC1D10A	http://amigo.geneontology.org/amigo/term/GO:0005829
response to estradiol	Gene Ontology	GO:0032355	4	105	0.000823874	0.0130504	LEP|BMP7|ADCYAP1R1|OXTR	http://amigo.geneontology.org/amigo/term/GO:0032355
cell surface receptor signaling pathway	Gene Ontology	GO:0007166	6	286	0.000923623	0.0140266	P2RY1|ADGRD1|GALR2|OXTR|GIPR|ADCYAP1R1	http://amigo.geneontology.org/amigo/term/GO:0007166
embryonic skeletal joint morphogenesis	Gene Ontology	GO:0060272	2	10	0.000927033	0.0140266	BMP7|NOG	http://amigo.geneontology.org/amigo/term/GO:0060272
response to activity	Gene Ontology	GO:0014823	3	47	0.000930145	0.0140266	LEP|IL6|CXCR4	http://amigo.geneontology.org/amigo/term/GO:0014823
adenylate cyclase-activating G protein-coupled receptor signaling pathway	Gene Ontology	GO:0007189	4	113	0.00107243	0.0155503	RXFP1|GALR2|TBXA2R|ADGRD1	http://amigo.geneontology.org/amigo/term/GO:0007189
cellular response to hypoxia	Gene Ontology	GO:0071456	4	114	0.00110681	0.0158998	BMP7|SLC2A4|CCN1|SLC9A1	http://amigo.geneontology.org/amigo/term/GO:0071456
apoptotic process	Gene Ontology	GO:0006915	8	546	0.00134007	0.0189155	IER3|SERPINB9|IL24|CXCR4|SLC5A8|PPP1R13L|ELMO1|PTPRH	http://amigo.geneontology.org/amigo/term/GO:0006915
positive regulation of ERK1 and ERK2 cascade	Gene Ontology	GO:0070374	5	207	0.00135469	0.0189155	CCL3|CCL11|TEK|CCL3L1|P2RY1	http://amigo.geneontology.org/amigo/term/GO:0070374
receptor complex	Gene Ontology	GO:0043235	5	207	0.00135469	0.0189155	TEK|GPR160|ADCYAP1R1|GFRA2|KIT	http://amigo.geneontology.org/amigo/term/GO:0043235
activation of MAPK activity	Gene Ontology	GO:0000187	4	123	0.00145177	0.0194315	KIT|GDF15|NTF3|CXCR4	http://amigo.geneontology.org/amigo/term/GO:0000187
positive regulation of macrophage differentiation	Gene Ontology	GO:0045651	2	13	0.00146381	0.0194315	IL34|LIF	http://amigo.geneontology.org/amigo/term/GO:0045651
BMP receptor binding	Gene Ontology	GO:0070700	2	13	0.00146381	0.0194315	BMP7|GDF15	http://amigo.geneontology.org/amigo/term/GO:0070700
interleukin-1 receptor binding	Gene Ontology	GO:0005149	2	13	0.00146381	0.0194315	IL36RN|TLR5	http://amigo.geneontology.org/amigo/term/GO:0005149
positive regulation of phospholipase C activity	Gene Ontology	GO:0010863	2	13	0.00146381	0.0194315	NTF3|KIT	http://amigo.geneontology.org/amigo/term/GO:0010863
positive regulation of transcription, DNA-templated	Gene Ontology	GO:0045893	8	556	0.00149943	0.0196279	BMP7|CCN1|FOS|CDKN1C|IL6|HNF1A|NR5A2|LBH	http://amigo.geneontology.org/amigo/term/GO:0045893
positive regulation of interleukin-1 beta production	Gene Ontology	GO:0032731	3	57	0.00157946	0.020533	IL6|CCL3|FZD5	http://amigo.geneontology.org/amigo/term/GO:0032731
positive regulation of smooth muscle cell proliferation	Gene Ontology	GO:0048661	3	58	0.00165655	0.0208317	IL6|NR4A3|TEC	http://amigo.geneontology.org/amigo/term/GO:0048661
cAMP response element binding	Gene Ontology	GO:0035497	2	14	0.00166875	0.0208317	NR4A3|TEC	http://amigo.geneontology.org/amigo/term/GO:0035497
induction of positive chemotaxis	Gene Ontology	GO:0050930	2	14	0.00166875	0.0208317	CXCL8|NTF3	http://amigo.geneontology.org/amigo/term/GO:0050930
bile acid metabolic process	Gene Ontology	GO:0008206	2	14	0.00166875	0.0208317	LEP|NR5A2	http://amigo.geneontology.org/amigo/term/GO:0008206
negative regulation of G protein-coupled receptor signaling pathway	Gene Ontology	GO:0045744	2	14	0.00166875	0.0208317	RPH3AL|CXCL8	http://amigo.geneontology.org/amigo/term/GO:0045744
detection of mechanical stimulus involved in sensory perception of pain	Gene Ontology	GO:0050966	2	14	0.00166875	0.0208317	SCN1A|CXCR4	http://amigo.geneontology.org/amigo/term/GO:0050966
negative regulation of cell death	Gene Ontology	GO:0060548	3	59	0.00173596	0.0212486	BMP7|ADCYAP1R1|CCN1	http://amigo.geneontology.org/amigo/term/GO:0060548
positive regulation of epithelial cell proliferation	Gene Ontology	GO:0050679	3	59	0.00173596	0.0212486	NR4A3|NOG|TEC	http://amigo.geneontology.org/amigo/term/GO:0050679
positive regulation of osteoblast differentiation	Gene Ontology	GO:0045669	3	60	0.00181771	0.0221057	BMP7|IL6|CCN1	http://amigo.geneontology.org/amigo/term/GO:0045669
response to muscle stretch	Gene Ontology	GO:0035994	2	15	0.00188653	0.0221292	SLC9A1|FOS	http://amigo.geneontology.org/amigo/term/GO:0035994
activation of cysteine-type endopeptidase activity	Gene Ontology	GO:0097202	2	15	0.00188653	0.0221292	GRIN2A|TBC1D10A	http://amigo.geneontology.org/amigo/term/GO:0097202
embryonic camera-type eye morphogenesis	Gene Ontology	GO:0048596	2	15	0.00188653	0.0221292	BMP7|FZD5	http://amigo.geneontology.org/amigo/term/GO:0048596
positive regulation of cAMP-mediated signaling	Gene Ontology	GO:0043950	2	15	0.00188653	0.0221292	GIPR|ADCYAP1R1	http://amigo.geneontology.org/amigo/term/GO:0043950
adenylate cyclase-modulating G protein-coupled receptor signaling pathway	Gene Ontology	GO:0007188	3	61	0.00190182	0.0221292	GALR2|GIPR|ADCYAP1R1	http://amigo.geneontology.org/amigo/term/GO:0007188
positive regulation of MAP kinase activity	Gene Ontology	GO:0043406	3	61	0.00190182	0.0221292	PIK3R6|IL34|KIT	http://amigo.geneontology.org/amigo/term/GO:0043406
SMAD protein signal transduction	Gene Ontology	GO:0060395	3	61	0.00190182	0.0221292	BMP7|GDF15|FOS	http://amigo.geneontology.org/amigo/term/GO:0060395
neuron projection morphogenesis	Gene Ontology	GO:0048812	3	62	0.00198832	0.0228536	BMP7|NTF3|NYAP1	http://amigo.geneontology.org/amigo/term/GO:0048812
positive regulation of cell migration	Gene Ontology	GO:0030335	5	227	0.00200969	0.0229592	KIT|CCL11|NTF3|CCN1|CCL3	http://amigo.geneontology.org/amigo/term/GO:0030335
endoplasmic reticulum	Gene Ontology	GO:0005783	11	1018	0.00202792	0.0230278	TRAPPC3L|SLC9A1|FOS|TMCC3|ELOVL7|GRIN2A|GIMAP8|STBD1|RNF128|VWF|PLIN2	http://amigo.geneontology.org/amigo/term/GO:0005783
negative regulation of phosphorylation	Gene Ontology	GO:0042326	2	16	0.00211705	0.0237539	BMP7|CDKN1C	http://amigo.geneontology.org/amigo/term/GO:0042326
positive regulation of vascular associated smooth muscle cell migration	Gene Ontology	GO:1904754	2	16	0.00211705	0.0237539	NR4A3|TEC	http://amigo.geneontology.org/amigo/term/GO:1904754
protein dimerization activity	Gene Ontology	GO:0046983	4	140	0.00229607	0.0253105	CCL11|HNF1A|BHLHA15|ANO3	http://amigo.geneontology.org/amigo/term/GO:0046983
cellular respiration	Gene Ontology	GO:0045333	2	17	0.00236022	0.025423	NR4A3|TEC	http://amigo.geneontology.org/amigo/term/GO:0045333
axon initial segment	Gene Ontology	GO:0043194	2	17	0.00236022	0.025423	CNGA3|SCN1A	http://amigo.geneontology.org/amigo/term/GO:0043194
regulation of calcium ion-dependent exocytosis	Gene Ontology	GO:0017158	2	17	0.00236022	0.025423	RPH3AL|SYT5	http://amigo.geneontology.org/amigo/term/GO:0017158
eosinophil chemotaxis	Gene Ontology	GO:0048245	2	17	0.00236022	0.025423	CCL11|CCL3	http://amigo.geneontology.org/amigo/term/GO:0048245
angiogenesis	Gene Ontology	GO:0001525	5	238	0.00245558	0.0262998	LEP|PIK3R6|TEK|FZD5|CXCL8	http://amigo.geneontology.org/amigo/term/GO:0001525
fat cell differentiation	Gene Ontology	GO:0045444	3	70	0.0027691	0.0294901	NR4A3|NR4A1|TEC	http://amigo.geneontology.org/amigo/term/GO:0045444
regulation of insulin secretion	Gene Ontology	GO:0050796	3	71	0.00287812	0.0298709	LEP|IL6|GIPR	http://amigo.geneontology.org/amigo/term/GO:0050796
gap junction channel activity	Gene Ontology	GO:0005243	2	19	0.00288409	0.0298709	GJA3|GJC2	http://amigo.geneontology.org/amigo/term/GO:0005243
positive regulation of blood pressure	Gene Ontology	GO:0045777	2	19	0.00288409	0.0298709	TBXA2R|OXTR	http://amigo.geneontology.org/amigo/term/GO:0045777
connexin complex	Gene Ontology	GO:0005922	2	19	0.00288409	0.0298709	GJA3|GJC2	http://amigo.geneontology.org/amigo/term/GO:0005922
positive regulation of actin cytoskeleton reorganization	Gene Ontology	GO:2000251	2	19	0.00288409	0.0298709	NTF3|TEK	http://amigo.geneontology.org/amigo/term/GO:2000251
regulation of cell shape	Gene Ontology	GO:0008360	4	150	0.00292496	0.0301287	KIT|CCL11|P2RY1|CCL3	http://amigo.geneontology.org/amigo/term/GO:0008360
integral component of membrane	Gene Ontology	GO:0016021	25	3643	0.00304285	0.0311727	A3GALT2|ANO3|JPH2|SLC5A8|GIPR|SLC9A1|TNFSF9|TMCC3|MALL|CXCR4|GPR160|MRGPRE|ADGRD1|TNFRSF11A|ARFGEF3|SLC43A3|FZD5|NIPAL1|SLC66A1L|GJC2|IER3|TREML2|GALR2|RNF128|CD300E	http://amigo.geneontology.org/amigo/term/GO:0016021
positive regulation of endothelial cell proliferation	Gene Ontology	GO:0001938	3	73	0.00310402	0.0315958	CCL11|NR4A1|TEK	http://amigo.geneontology.org/amigo/term/GO:0001938
labyrinthine layer blood vessel development	Gene Ontology	GO:0060716	2	21	0.00345736	0.0345362	CCN1|FZD5	http://amigo.geneontology.org/amigo/term/GO:0060716
sodium ion transport	Gene Ontology	GO:0006814	3	77	0.00358775	0.0355943	SCNN1G|SLC5A8|SCN1A	http://amigo.geneontology.org/amigo/term/GO:0006814
MAPK cascade	Gene Ontology	GO:0000165	5	261	0.00361388	0.0356658	CCL3|TEK|GFRA2|CSF2|KIT	http://amigo.geneontology.org/amigo/term/GO:0000165
transcription initiation from RNA polymerase II promoter	Gene Ontology	GO:0006367	4	160	0.00366254	0.0359577	NR4A3|NR4A1|NR5A2|TEC	http://amigo.geneontology.org/amigo/term/GO:0006367
mitotic cell cycle phase transition	Gene Ontology	GO:0044772	2	22	0.00376228	0.0361831	CKS2|CCN1	http://amigo.geneontology.org/amigo/term/GO:0044772
negative regulation of neurogenesis	Gene Ontology	GO:0050768	2	22	0.00376228	0.0361831	IL6|CCL11	http://amigo.geneontology.org/amigo/term/GO:0050768
steroid hormone receptor activity	Gene Ontology	GO:0003707	2	22	0.00376228	0.0361831	NR4A3|TEC	http://amigo.geneontology.org/amigo/term/GO:0003707
gastrulation	Gene Ontology	GO:0007369	2	22	0.00376228	0.0361831	NR4A3|TEC	http://amigo.geneontology.org/amigo/term/GO:0007369
response to radiation	Gene Ontology	GO:0009314	2	23	0.00407925	0.0386402	CCL11|TNFRSF11A	http://amigo.geneontology.org/amigo/term/GO:0009314
positive regulation of oligodendrocyte differentiation	Gene Ontology	GO:0048714	2	23	0.00407925	0.0386402	IL34|CXCR4	http://amigo.geneontology.org/amigo/term/GO:0048714
transcription coactivator binding	Gene Ontology	GO:0001223	2	23	0.00407925	0.0386402	NR4A3|TEC	http://amigo.geneontology.org/amigo/term/GO:0001223
memory	Gene Ontology	GO:0007613	3	82	0.00425387	0.0398932	NTF3|GRIN2A|OXTR	http://amigo.geneontology.org/amigo/term/GO:0007613
response to toxic substance	Gene Ontology	GO:0009636	3	82	0.00425387	0.0398932	CCL3|GJC2|FOS	http://amigo.geneontology.org/amigo/term/GO:0009636
external side of plasma membrane	Gene Ontology	GO:0009897	6	392	0.00433054	0.0401423	CXCR4|SLC2A4|KIT|SCNN1G|TNFRSF11A|GFRA2	http://amigo.geneontology.org/amigo/term/GO:0009897
phosphatidylinositol-4,5-bisphosphate binding	Gene Ontology	GO:0005546	3	83	0.00439546	0.0401423	JPH2|SLC9A1|SYT5	http://amigo.geneontology.org/amigo/term/GO:0005546
neuropeptide binding	Gene Ontology	GO:0042923	2	24	0.0044082	0.0401423	GALR2|ADCYAP1R1	http://amigo.geneontology.org/amigo/term/GO:0042923
negative regulation of NIK/NF-kappaB signaling	Gene Ontology	GO:1901223	2	24	0.0044082	0.0401423	BMP7|RASSF2	http://amigo.geneontology.org/amigo/term/GO:1901223
endocrine pancreas development	Gene Ontology	GO:0031018	2	24	0.0044082	0.0401423	IL6|GIPR	http://amigo.geneontology.org/amigo/term/GO:0031018
negative regulation of cell population proliferation	Gene Ontology	GO:0008285	6	394	0.00443626	0.0402036	LIF|FZD5|CXCL8|IL6|IL24|CCL3L1	http://amigo.geneontology.org/amigo/term/GO:0008285
female pregnancy	Gene Ontology	GO:0007565	3	84	0.00453988	0.0409458	LEP|OXTR|FOS	http://amigo.geneontology.org/amigo/term/GO:0007565
BMP signaling pathway	Gene Ontology	GO:0030509	3	85	0.00468715	0.0420727	BMP7|GDF15|NOG	http://amigo.geneontology.org/amigo/term/GO:0030509
-	Gene Ontology	GO:1904469	2	25	0.00474901	0.0422259	IL6|FZD5	http://amigo.geneontology.org/amigo/term/GO:1904469
positive regulation of peptidyl-tyrosine phosphorylation	Gene Ontology	GO:0050731	3	86	0.00483727	0.0428087	IL6|LIF|NTF3	http://amigo.geneontology.org/amigo/term/GO:0050731
actin filament	Gene Ontology	GO:0005884	3	87	0.00499028	0.0439564	TEK|RCSD1|GAS2L3	http://amigo.geneontology.org/amigo/term/GO:0005884
wound healing	Gene Ontology	GO:0042060	3	89	0.00530498	0.0462958	NOG|IL24|PPL	http://amigo.geneontology.org/amigo/term/GO:0042060
cellular response to fibroblast growth factor stimulus	Gene Ontology	GO:0044344	2	27	0.00546589	0.0472694	CXCL8|NR4A1	http://amigo.geneontology.org/amigo/term/GO:0044344
positive regulation of peptidyl-serine phosphorylation	Gene Ontology	GO:0033138	3	90	0.0054667	0.0472694	IL6|LIF|NTF3	http://amigo.geneontology.org/amigo/term/GO:0033138
histone acetyltransferase binding	Gene Ontology	GO:0035035	2	28	0.00584176	0.0500532	NR4A3|TEC	http://amigo.geneontology.org/amigo/term/GO:0035035
transmembrane transport	Gene Ontology	GO:0055085	5	296	0.00606173	0.0514701	PIP|SLC43A3|GJA3|GJC2|ANO3	http://amigo.geneontology.org/amigo/term/GO:0055085
digestive tract development	Gene Ontology	GO:0048565	2	29	0.00622912	0.0517264	OXTR|KIT	http://amigo.geneontology.org/amigo/term/GO:0048565
neuronal action potential	Gene Ontology	GO:0019228	2	29	0.00622912	0.0517264	KCNMB2|SCN1A	http://amigo.geneontology.org/amigo/term/GO:0019228
regulation of sensory perception of pain	Gene Ontology	GO:0051930	2	29	0.00622912	0.0517264	CCL3|SLC9A1	http://amigo.geneontology.org/amigo/term/GO:0051930
cellular response to interferon-gamma	Gene Ontology	GO:0071346	3	95	0.00631965	0.052248	CCL11|CCL3L1|CCL3	http://amigo.geneontology.org/amigo/term/GO:0071346
immune response	Gene Ontology	GO:0006955	6	427	0.00646905	0.0524797	LIF|CXCL8|CSF2|SERPINB9|TNFSF9|CXCR4	http://amigo.geneontology.org/amigo/term/GO:0006955
positive regulation of vasoconstriction	Gene Ontology	GO:0045907	2	30	0.0066279	0.0524797	TBXA2R|OXTR	http://amigo.geneontology.org/amigo/term/GO:0045907
adult behavior	Gene Ontology	GO:0030534	2	30	0.0066279	0.0524797	NR4A3|TEC	http://amigo.geneontology.org/amigo/term/GO:0030534
ERK1 and ERK2 cascade	Gene Ontology	GO:0070371	2	30	0.0066279	0.0524797	CCL11|OXTR	http://amigo.geneontology.org/amigo/term/GO:0070371
cyclin-dependent protein kinase holoenzyme complex	Gene Ontology	GO:0000307	2	30	0.0066279	0.0524797	CKS2|CCN1	http://amigo.geneontology.org/amigo/term/GO:0000307
platelet-derived growth factor receptor signaling pathway	Gene Ontology	GO:0048008	2	30	0.0066279	0.0524797	NR4A3|TEC	http://amigo.geneontology.org/amigo/term/GO:0048008
positive regulation of peptidyl-threonine phosphorylation	Gene Ontology	GO:0010800	2	30	0.0066279	0.0524797	BMP7|WNK3	http://amigo.geneontology.org/amigo/term/GO:0010800
positive regulation of cold-induced thermogenesis	Gene Ontology	GO:0120162	3	97	0.00668177	0.0524797	LEP|OXTR|CXCR4	http://amigo.geneontology.org/amigo/term/GO:0120162
cellular response to insulin stimulus	Gene Ontology	GO:0032869	3	97	0.00668177	0.0524797	LEP|SLC2A4|SLC9A1	http://amigo.geneontology.org/amigo/term/GO:0032869
sodium ion transmembrane transport	Gene Ontology	GO:0035725	3	97	0.00668177	0.0524797	SCNN1G|SLC28A3|SCN1A	http://amigo.geneontology.org/amigo/term/GO:0035725
protein kinase inhibitor activity	Gene Ontology	GO:0004860	2	31	0.00703799	0.053711	CDKN1C|SH3BP5	http://amigo.geneontology.org/amigo/term/GO:0004860
maintenance of blood-brain barrier	Gene Ontology	GO:0035633	2	31	0.00703799	0.053711	IL6|WNK3	http://amigo.geneontology.org/amigo/term/GO:0035633
positive regulation of phosphatidylinositol 3-kinase activity	Gene Ontology	GO:0043552	2	31	0.00703799	0.053711	TEK|KIT	http://amigo.geneontology.org/amigo/term/GO:0043552
stem cell differentiation	Gene Ontology	GO:0048863	2	31	0.00703799	0.053711	LIF|KIT	http://amigo.geneontology.org/amigo/term/GO:0048863
ligand-gated ion channel activity	Gene Ontology	GO:0015276	2	31	0.00703799	0.053711	GRIN2A|CNGA3	http://amigo.geneontology.org/amigo/term/GO:0015276
regulation of angiogenesis	Gene Ontology	GO:0045765	2	32	0.00745931	0.0564691	LEP|IL6	http://amigo.geneontology.org/amigo/term/GO:0045765
chemoattractant activity	Gene Ontology	GO:0042056	2	33	0.00789176	0.0585668	CCL3|NTF3	http://amigo.geneontology.org/amigo/term/GO:0042056
insulin secretion	Gene Ontology	GO:0030073	2	33	0.00789176	0.0585668	LEP|HNF1A	http://amigo.geneontology.org/amigo/term/GO:0030073
response to amphetamine	Gene Ontology	GO:0001975	2	33	0.00789176	0.0585668	GRIN2A|OXTR	http://amigo.geneontology.org/amigo/term/GO:0001975
Rab guanyl-nucleotide exchange factor activity	Gene Ontology	GO:0017112	2	33	0.00789176	0.0585668	DENND3|SH3BP5	http://amigo.geneontology.org/amigo/term/GO:0017112
activation of GTPase activity	Gene Ontology	GO:0090630	3	104	0.00804519	0.0594713	ARHGAP45|NTF3|TBC1D10A	http://amigo.geneontology.org/amigo/term/GO:0090630
positive regulation of vascular associated smooth muscle cell proliferation	Gene Ontology	GO:1904707	2	34	0.00833526	0.0608991	NR4A3|TEC	http://amigo.geneontology.org/amigo/term/GO:1904707
positive regulation of JUN kinase activity	Gene Ontology	GO:0043507	2	34	0.00833526	0.0608991	TNFRSF11A|FZD5	http://amigo.geneontology.org/amigo/term/GO:0043507
myosin complex	Gene Ontology	GO:0016459	2	34	0.00833526	0.0608991	MYO3B|MYO1A	http://amigo.geneontology.org/amigo/term/GO:0016459
osteoblast differentiation	Gene Ontology	GO:0001649	3	106	0.00846255	0.0615904	CCL3|NOG|CCN1	http://amigo.geneontology.org/amigo/term/GO:0001649
protease binding	Gene Ontology	GO:0002020	3	107	0.00867592	0.0629004	SERPINB9|VWF|KIT	http://amigo.geneontology.org/amigo/term/GO:0002020
positive regulation of cell cycle	Gene Ontology	GO:0045787	2	35	0.00878971	0.063239	NR4A3|TEC	http://amigo.geneontology.org/amigo/term/GO:0045787
energy homeostasis	Gene Ontology	GO:0097009	2	35	0.00878971	0.063239	NR4A3|TEC	http://amigo.geneontology.org/amigo/term/GO:0097009
RNA polymerase II transcription regulatory region sequence-specific DNA binding	Gene Ontology	GO:0000977	5	327	0.0090456	0.064587	NR4A3|NR4A1|HNF1A|BHLHA15|TEC	http://amigo.geneontology.org/amigo/term/GO:0000977
T cell differentiation	Gene Ontology	GO:0030217	2	36	0.00925503	0.0653398	LEP|KIT	http://amigo.geneontology.org/amigo/term/GO:0030217
cell maturation	Gene Ontology	GO:0048469	2	37	0.00973113	0.0684447	FZD5|BHLHA15	http://amigo.geneontology.org/amigo/term/GO:0048469
positive regulation of DNA-binding transcription factor activity	Gene Ontology	GO:0051091	3	112	0.00979001	0.0686029	IL6|TNFRSF11A|KIT	http://amigo.geneontology.org/amigo/term/GO:0051091
positive regulation of apoptotic process	Gene Ontology	GO:0043065	5	335	0.00995522	0.0695022	BMP7|IL6|GRIN2A|RASSF2|SLC9A1	http://amigo.geneontology.org/amigo/term/GO:0043065
basolateral plasma membrane	Gene Ontology	GO:0016323	4	216	0.0101738	0.0702948	TEK|MYO1A|P2RY1|SLC9A1	http://amigo.geneontology.org/amigo/term/GO:0016323
protein kinase activity	Gene Ontology	GO:0004672	4	216	0.0101738	0.0702948	TEK|RASSF2|WNK3|CCL3	http://amigo.geneontology.org/amigo/term/GO:0004672
identical protein binding	Gene Ontology	GO:0042802	12	1456	0.0106358	0.0729038	LCE2C|CCL3|TEK|BHLHA15|KHDRBS3|TMCC3|STAT4|RASEF|CXCR4|PIP|VWF|PPP1R13L	http://amigo.geneontology.org/amigo/term/GO:0042802
positive regulation of bone mineralization	Gene Ontology	GO:0030501	2	39	0.0107153	0.0729183	BMP7|CCN1	http://amigo.geneontology.org/amigo/term/GO:0030501
aggresome	Gene Ontology	GO:0016235	2	39	0.0107153	0.0729183	HSPB7|SFMBT2	http://amigo.geneontology.org/amigo/term/GO:0016235
glycosphingolipid metabolic process	Gene Ontology	GO:0006687	2	40	0.0112232	0.0753466	GBA3|KIT	http://amigo.geneontology.org/amigo/term/GO:0006687
activation of adenylate cyclase activity	Gene Ontology	GO:0007190	2	40	0.0112232	0.0753466	RXFP1|GIPR	http://amigo.geneontology.org/amigo/term/GO:0007190
actin filament organization	Gene Ontology	GO:0007015	3	118	0.011232	0.0753466	CCL11|ELMO1|MYO1A	http://amigo.geneontology.org/amigo/term/GO:0007015
transport vesicle membrane	Gene Ontology	GO:0030658	2	41	0.0117416	0.078208	RPH3AL|ARFGEF3	http://amigo.geneontology.org/amigo/term/GO:0030658
transcription regulator complex	Gene Ontology	GO:0005667	4	226	0.0118209	0.0784591	NR4A3|NR4A1|TLE6|TEC	http://amigo.geneontology.org/amigo/term/GO:0005667
bicellular tight junction	Gene Ontology	GO:0005923	3	122	0.0122579	0.0794827	WNK3|ADCYAP1R1|FZD5	http://amigo.geneontology.org/amigo/term/GO:0005923
positive regulation of epithelial to mesenchymal transition	Gene Ontology	GO:0010718	2	42	0.0122703	0.0794827	BMP7|IL6	http://amigo.geneontology.org/amigo/term/GO:0010718
positive regulation of insulin secretion	Gene Ontology	GO:0032024	2	42	0.0122703	0.0794827	RPH3AL|GIPR	http://amigo.geneontology.org/amigo/term/GO:0032024
clathrin binding	Gene Ontology	GO:0030276	2	42	0.0122703	0.0794827	CACNA1I|SYT5	http://amigo.geneontology.org/amigo/term/GO:0030276
response to progesterone	Gene Ontology	GO:0032570	2	42	0.0122703	0.0794827	OXTR|FOS	http://amigo.geneontology.org/amigo/term/GO:0032570
negative regulation of cell cycle	Gene Ontology	GO:0045786	2	42	0.0122703	0.0794827	BMP7|NR4A1	http://amigo.geneontology.org/amigo/term/GO:0045786
guanyl-nucleotide exchange factor activity	Gene Ontology	GO:0005085	3	123	0.0125224	0.0808383	TBXA2R|ELMO1|TBC1D10A	http://amigo.geneontology.org/amigo/term/GO:0005085
epithelial to mesenchymal transition	Gene Ontology	GO:0001837	2	43	0.0128092	0.0821271	BMP7|NOG	http://amigo.geneontology.org/amigo/term/GO:0001837
positive chemotaxis	Gene Ontology	GO:0050918	2	43	0.0128092	0.0821271	CCL3|NTF3	http://amigo.geneontology.org/amigo/term/GO:0050918
sarcoplasmic reticulum	Gene Ontology	GO:0016529	2	44	0.0133583	0.0839349	JPH2|SLC2A4	http://amigo.geneontology.org/amigo/term/GO:0016529
cardiac muscle contraction	Gene Ontology	GO:0060048	2	44	0.0133583	0.0839349	PPP1R13L|CXCR4	http://amigo.geneontology.org/amigo/term/GO:0060048
response to cytokine	Gene Ontology	GO:0034097	2	44	0.0133583	0.0839349	TNFRSF11A|OXTR	http://amigo.geneontology.org/amigo/term/GO:0034097
neuromuscular process controlling balance	Gene Ontology	GO:0050885	2	44	0.0133583	0.0839349	NR4A3|TEC	http://amigo.geneontology.org/amigo/term/GO:0050885
membrane raft	Gene Ontology	GO:0045121	4	237	0.0138203	0.086298	MALL|TEK|SLC9A1|SLC2A4	http://amigo.geneontology.org/amigo/term/GO:0045121
neurogenesis	Gene Ontology	GO:0022008	2	45	0.0139176	0.086298	GRIN2A|CXCR4	http://amigo.geneontology.org/amigo/term/GO:0022008
regulation of megakaryocyte differentiation	Gene Ontology	GO:0045652	2	45	0.0139176	0.086298	NR4A3|TEC	http://amigo.geneontology.org/amigo/term/GO:0045652
hormone-mediated signaling pathway	Gene Ontology	GO:0009755	2	46	0.0144868	0.0891739	RXFP1|NR5A2	http://amigo.geneontology.org/amigo/term/GO:0009755
intercalated disc	Gene Ontology	GO:0014704	2	46	0.0144868	0.0891739	SLC9A1|SCN1A	http://amigo.geneontology.org/amigo/term/GO:0014704
intracellular signal transduction	Gene Ontology	GO:0035556	5	369	0.0145233	0.0891739	LEP|SH3BP5|ARHGAP45|WNK3|CXCL8	http://amigo.geneontology.org/amigo/term/GO:0035556
collagen-containing extracellular matrix	Gene Ontology	GO:0062023	5	370	0.0146757	0.0897315	BMP7|SERPINB9|GDF15|VWF|CCN1	http://amigo.geneontology.org/amigo/term/GO:0062023
SH3 domain binding	Gene Ontology	GO:0017124	3	131	0.0147569	0.0897315	SH3BP5|ELMO1|KHDRBS3	http://amigo.geneontology.org/amigo/term/GO:0017124
visual learning	Gene Ontology	GO:0008542	2	47	0.0150659	0.0910234	GRIN2A|KIT	http://amigo.geneontology.org/amigo/term/GO:0008542
positive regulation of pathway-restricted SMAD protein phosphorylation	Gene Ontology	GO:0010862	2	48	0.0156549	0.0933846	BMP7|GDF15	http://amigo.geneontology.org/amigo/term/GO:0010862
response to hydrogen peroxide	Gene Ontology	GO:0042542	2	48	0.0156549	0.0933846	NR4A3|TEC	http://amigo.geneontology.org/amigo/term/GO:0042542
regulation of cell adhesion	Gene Ontology	GO:0030155	2	49	0.0162537	0.0960445	CXCL8|CXCR4	http://amigo.geneontology.org/amigo/term/GO:0030155
skeletal system development	Gene Ontology	GO:0001501	3	137	0.0165712	0.097615	BMP7|RASSF2|NOG	http://amigo.geneontology.org/amigo/term/GO:0001501
positive regulation of tumor necrosis factor production	Gene Ontology	GO:0032760	2	50	0.0168621	0.0985408	LEP|CCL3	http://amigo.geneontology.org/amigo/term/GO:0032760
basal plasma membrane	Gene Ontology	GO:0009925	2	50	0.0168621	0.0985408	TEK|MYO1A	http://amigo.geneontology.org/amigo/term/GO:0009925
negative regulation of neuron apoptotic process	Gene Ontology	GO:0043524	3	138	0.0168852	0.0985408	NR4A3|NTF3|TEC	http://amigo.geneontology.org/amigo/term/GO:0043524
stem cell population maintenance	Gene Ontology	GO:0019827	2	51	0.0174801	0.101385	LIF|KIT	http://amigo.geneontology.org/amigo/term/GO:0019827
negative regulation of transcription, DNA-templated	Gene Ontology	GO:0045892	6	536	0.0179615	0.103857	BMP7|BEND5|CDKN1C|CSF2|SFMBT2|LBH	http://amigo.geneontology.org/amigo/term/GO:0045892
Rab GTPase binding	Gene Ontology	GO:0017137	3	143	0.0185052	0.105789	RPH3AL|BICDL2|TBC1D10A	http://amigo.geneontology.org/amigo/term/GO:0017137
perinuclear region of cytoplasm	Gene Ontology	GO:0048471	7	697	0.0186152	0.105789	FZD5|SLC2A4|SYT5|STBD1|RASEF|RNF128|SLC9A1	http://amigo.geneontology.org/amigo/term/GO:0048471
sensory perception of pain	Gene Ontology	GO:0019233	2	53	0.0187446	0.105789	GRIN2A|P2RY1	http://amigo.geneontology.org/amigo/term/GO:0019233
positive regulation of protein kinase activity	Gene Ontology	GO:0045860	2	53	0.0187446	0.105789	RASSF2|CCN1	http://amigo.geneontology.org/amigo/term/GO:0045860
protein targeting to membrane	Gene Ontology	GO:0006612	2	53	0.0187446	0.105789	VPS37D|NACAD	http://amigo.geneontology.org/amigo/term/GO:0006612
cytoplasmic vesicle membrane	Gene Ontology	GO:0030659	3	144	0.0188392	0.106005	SH3BP5|SLC2A4|GRIN2A	http://amigo.geneontology.org/amigo/term/GO:0030659
protein deubiquitination	Gene Ontology	GO:0016579	4	262	0.0191284	0.106383	RNF128|CCN1|UCHL3|OTUB2	http://amigo.geneontology.org/amigo/term/GO:0016579
positive regulation of interleukin-8 production	Gene Ontology	GO:0032757	2	54	0.019391	0.106383	IL6|TLR5	http://amigo.geneontology.org/amigo/term/GO:0032757
symporter activity	Gene Ontology	GO:0015293	2	54	0.019391	0.106383	SLC5A8|SLC28A3	http://amigo.geneontology.org/amigo/term/GO:0015293
transmembrane receptor protein tyrosine kinase activity	Gene Ontology	GO:0004714	2	54	0.019391	0.106383	TEK|KIT	http://amigo.geneontology.org/amigo/term/GO:0004714
response to mechanical stimulus	Gene Ontology	GO:0009612	2	54	0.019391	0.106383	P2RY1|PPL	http://amigo.geneontology.org/amigo/term/GO:0009612
transmembrane signaling receptor activity	Gene Ontology	GO:0004888	3	146	0.0195171	0.106383	GIPR|TNFRSF11A|TLR5	http://amigo.geneontology.org/amigo/term/GO:0004888
actin binding	Gene Ontology	GO:0003779	4	266	0.0200795	0.106383	PIP|MYO3B|GAS2L3|CXCR4	http://amigo.geneontology.org/amigo/term/GO:0003779
DNA-binding transcription factor activity, RNA polymerase II-specific	Gene Ontology	GO:0000981	8	874	0.0200827	0.106383	TEC|BHLHA15|FOS|NR4A3|NR4A1|HNF1A|STAT4|NR5A2	http://amigo.geneontology.org/amigo/term/GO:0000981
phosphatidylserine binding	Gene Ontology	GO:0001786	2	58	0.0220683	0.106383	JPH2|SYT5	http://amigo.geneontology.org/amigo/term/GO:0001786
positive regulation of developmental growth	Gene Ontology	GO:0048639	1	5	0.0226312	0.106383	LEP	http://amigo.geneontology.org/amigo/term/GO:0048639
development of primary female sexual characteristics	Gene Ontology	GO:0046545	1	5	0.0226312	0.106383	ADCYAP1R1	http://amigo.geneontology.org/amigo/term/GO:0046545
positive regulation of action potential	Gene Ontology	GO:0045760	1	5	0.0226312	0.106383	SLC9A1	http://amigo.geneontology.org/amigo/term/GO:0045760
regulation of systemic arterial blood pressure by vasopressin	Gene Ontology	GO:0001992	1	5	0.0226312	0.106383	OXTR	http://amigo.geneontology.org/amigo/term/GO:0001992
calcium activated galactosylceramide scrambling	Gene Ontology	GO:0061591	1	5	0.0226312	0.106383	ANO3	http://amigo.geneontology.org/amigo/term/GO:0061591
positive regulation of the force of heart contraction	Gene Ontology	GO:0098735	1	5	0.0226312	0.106383	SLC9A1	http://amigo.geneontology.org/amigo/term/GO:0098735
positive regulation of interleukin-23 production	Gene Ontology	GO:0032747	1	5	0.0226312	0.106383	CSF2	http://amigo.geneontology.org/amigo/term/GO:0032747
nascent polypeptide-associated complex	Gene Ontology	GO:0005854	1	5	0.0226312	0.106383	NACAD	http://amigo.geneontology.org/amigo/term/GO:0005854
regulation of intestinal cholesterol absorption	Gene Ontology	GO:0030300	1	5	0.0226312	0.106383	LEP	http://amigo.geneontology.org/amigo/term/GO:0030300
calcium- and calmodulin-dependent protein kinase complex	Gene Ontology	GO:0005954	1	5	0.0226312	0.106383	CAMK1G	http://amigo.geneontology.org/amigo/term/GO:0005954
glutamate-gated calcium ion channel activity	Gene Ontology	GO:0022849	1	5	0.0226312	0.106383	GRIN2A	http://amigo.geneontology.org/amigo/term/GO:0022849
apoptotic process involved in morphogenesis	Gene Ontology	GO:0060561	1	5	0.0226312	0.106383	FZD5	http://amigo.geneontology.org/amigo/term/GO:0060561
calcium activated phosphatidylcholine scrambling	Gene Ontology	GO:0061590	1	5	0.0226312	0.106383	ANO3	http://amigo.geneontology.org/amigo/term/GO:0061590
positive regulation of long-term neuronal synaptic plasticity	Gene Ontology	GO:0048170	1	5	0.0226312	0.106383	KIT	http://amigo.geneontology.org/amigo/term/GO:0048170
regulation of bone remodeling	Gene Ontology	GO:0046850	1	5	0.0226312	0.106383	LEP	http://amigo.geneontology.org/amigo/term/GO:0046850
cyclin A2-CDK2 complex	Gene Ontology	GO:0097124	1	5	0.0226312	0.106383	CCN1	http://amigo.geneontology.org/amigo/term/GO:0097124
Weibel-Palade body	Gene Ontology	GO:0033093	1	5	0.0226312	0.106383	VWF	http://amigo.geneontology.org/amigo/term/GO:0033093
regulation of brown fat cell differentiation	Gene Ontology	GO:0090335	1	5	0.0226312	0.106383	LEP	http://amigo.geneontology.org/amigo/term/GO:0090335
arginine transmembrane transporter activity	Gene Ontology	GO:0015181	1	5	0.0226312	0.106383	SLC66A1L	http://amigo.geneontology.org/amigo/term/GO:0015181
nerve growth factor receptor binding	Gene Ontology	GO:0005163	1	5	0.0226312	0.106383	NTF3	http://amigo.geneontology.org/amigo/term/GO:0005163
CCR1 chemokine receptor binding	Gene Ontology	GO:0031726	1	5	0.0226312	0.106383	CCL3	http://amigo.geneontology.org/amigo/term/GO:0031726
sperm ejaculation	Gene Ontology	GO:0042713	1	5	0.0226312	0.106383	OXTR	http://amigo.geneontology.org/amigo/term/GO:0042713
uridine transmembrane transporter activity	Gene Ontology	GO:0015213	1	5	0.0226312	0.106383	SLC28A3	http://amigo.geneontology.org/amigo/term/GO:0015213
positive regulation of receptor signaling pathway via STAT	Gene Ontology	GO:1904894	1	5	0.0226312	0.106383	IL6	http://amigo.geneontology.org/amigo/term/GO:1904894
detection of temperature stimulus	Gene Ontology	GO:0016048	1	5	0.0226312	0.106383	ANO3	http://amigo.geneontology.org/amigo/term/GO:0016048
regulation of entry of bacterium into host cell	Gene Ontology	GO:2000535	1	5	0.0226312	0.106383	CXCL8	http://amigo.geneontology.org/amigo/term/GO:2000535
granulocyte chemotaxis	Gene Ontology	GO:0071621	1	5	0.0226312	0.106383	CCL3	http://amigo.geneontology.org/amigo/term/GO:0071621
activation of store-operated calcium channel activity	Gene Ontology	GO:0032237	1	5	0.0226312	0.106383	CRACR2A	http://amigo.geneontology.org/amigo/term/GO:0032237
negative regulation of interleukin-1-mediated signaling pathway	Gene Ontology	GO:2000660	1	5	0.0226312	0.106383	IL6	http://amigo.geneontology.org/amigo/term/GO:2000660
tumor necrosis factor receptor superfamily binding	Gene Ontology	GO:0032813	1	5	0.0226312	0.106383	TNFSF9	http://amigo.geneontology.org/amigo/term/GO:0032813
glial cell-derived neurotrophic factor receptor activity	Gene Ontology	GO:0016167	1	5	0.0226312	0.106383	GFRA2	http://amigo.geneontology.org/amigo/term/GO:0016167
L-lysine transmembrane transporter activity	Gene Ontology	GO:0015189	1	5	0.0226312	0.106383	SLC66A1L	http://amigo.geneontology.org/amigo/term/GO:0015189
CCR3 chemokine receptor binding	Gene Ontology	GO:0031728	1	5	0.0226312	0.106383	CCL11	http://amigo.geneontology.org/amigo/term/GO:0031728
uridine transport	Gene Ontology	GO:0015862	1	5	0.0226312	0.106383	SLC28A3	http://amigo.geneontology.org/amigo/term/GO:0015862
positive regulation of glomerular mesangial cell proliferation	Gene Ontology	GO:0072126	1	5	0.0226312	0.106383	SERPINB7	http://amigo.geneontology.org/amigo/term/GO:0072126
beta-glucosidase activity	Gene Ontology	GO:0008422	1	5	0.0226312	0.106383	GBA3	http://amigo.geneontology.org/amigo/term/GO:0008422
positive regulation of apoptotic DNA fragmentation	Gene Ontology	GO:1902512	1	5	0.0226312	0.106383	IL6	http://amigo.geneontology.org/amigo/term/GO:1902512
meiosis I	Gene Ontology	GO:0007127	1	5	0.0226312	0.106383	CKS2	http://amigo.geneontology.org/amigo/term/GO:0007127
L-lysine transmembrane transport	Gene Ontology	GO:1903401	1	5	0.0226312	0.106383	SLC66A1L	http://amigo.geneontology.org/amigo/term/GO:1903401
antifungal humoral response	Gene Ontology	GO:0019732	1	5	0.0226312	0.106383	IL36RN	http://amigo.geneontology.org/amigo/term/GO:0019732
reduction of food intake in response to dietary excess	Gene Ontology	GO:0002023	1	5	0.0226312	0.106383	GDF15	http://amigo.geneontology.org/amigo/term/GO:0002023
chondroblast differentiation	Gene Ontology	GO:0060591	1	5	0.0226312	0.106383	CCN1	http://amigo.geneontology.org/amigo/term/GO:0060591
sodium channel complex	Gene Ontology	GO:0034706	1	5	0.0226312	0.106383	SCNN1G	http://amigo.geneontology.org/amigo/term/GO:0034706
chorionic trophoblast cell differentiation	Gene Ontology	GO:0060718	1	5	0.0226312	0.106383	FZD5	http://amigo.geneontology.org/amigo/term/GO:0060718
activation of protein kinase C activity	Gene Ontology	GO:1990051	1	5	0.0226312	0.106383	LEP	http://amigo.geneontology.org/amigo/term/GO:1990051
cis-Golgi network membrane	Gene Ontology	GO:0033106	1	5	0.0226312	0.106383	TRAPPC3L	http://amigo.geneontology.org/amigo/term/GO:0033106
myelin maintenance	Gene Ontology	GO:0043217	1	5	0.0226312	0.106383	CXCR4	http://amigo.geneontology.org/amigo/term/GO:0043217
conditioned taste aversion	Gene Ontology	GO:0001661	1	5	0.0226312	0.106383	FOS	http://amigo.geneontology.org/amigo/term/GO:0001661
regulation of programmed cell death	Gene Ontology	GO:0043067	1	5	0.0226312	0.106383	CXCR4	http://amigo.geneontology.org/amigo/term/GO:0043067
positive regulation of macrophage proliferation	Gene Ontology	GO:0120041	1	5	0.0226312	0.106383	IL34	http://amigo.geneontology.org/amigo/term/GO:0120041
perikaryon	Gene Ontology	GO:0043204	3	155	0.0227336	0.106599	CNGA3|GJC2|FZD5	http://amigo.geneontology.org/amigo/term/GO:0043204
phospholipase C-activating G protein-coupled receptor signaling pathway	Gene Ontology	GO:0007200	2	60	0.023461	0.10683	GALR2|P2RY1	http://amigo.geneontology.org/amigo/term/GO:0007200
cartilage development	Gene Ontology	GO:0051216	2	60	0.023461	0.10683	BMP7|NOG	http://amigo.geneontology.org/amigo/term/GO:0051216
phagocytosis	Gene Ontology	GO:0006909	2	60	0.023461	0.10683	LEP|ITGAL	http://amigo.geneontology.org/amigo/term/GO:0006909
syntaxin binding	Gene Ontology	GO:0019905	2	60	0.023461	0.10683	TXLNB|SYT5	http://amigo.geneontology.org/amigo/term/GO:0019905
clathrin-coated vesicle	Gene Ontology	GO:0030136	2	61	0.0241706	0.10683	MALL|SLC2A4	http://amigo.geneontology.org/amigo/term/GO:0030136
positive regulation of T cell proliferation	Gene Ontology	GO:0042102	2	61	0.0241706	0.10683	LEP|IL6	http://amigo.geneontology.org/amigo/term/GO:0042102
response to wounding	Gene Ontology	GO:0009611	2	61	0.0241706	0.10683	VWF|GRIN2A	http://amigo.geneontology.org/amigo/term/GO:0009611
G protein-coupled receptor activity	Gene Ontology	GO:0004930	7	739	0.0245739	0.10683	FZD5|RXFP1|OXTR|MRGPRE|ADGRD1|CXCR4|GPR160	http://amigo.geneontology.org/amigo/term/GO:0004930
response to hypoxia	Gene Ontology	GO:0001666	3	160	0.0246376	0.10683	LEP|TEK|CXCR4	http://amigo.geneontology.org/amigo/term/GO:0001666
nuclear chromatin	Gene Ontology	GO:0000790	8	915	0.0254522	0.10683	TEC|BHLHA15|FOS|NR4A3|NR4A1|HNF1A|STAT4|NR5A2	http://amigo.geneontology.org/amigo/term/GO:0000790
somatic stem cell population maintenance	Gene Ontology	GO:0035019	2	63	0.025616	0.10683	NOG|KIT	http://amigo.geneontology.org/amigo/term/GO:0035019
hippocampus development	Gene Ontology	GO:0021766	2	64	0.0263515	0.10683	NR4A3|TEC	http://amigo.geneontology.org/amigo/term/GO:0021766
negative regulation of sodium ion transport	Gene Ontology	GO:0010766	1	6	0.0263532	0.10683	WNK3	http://amigo.geneontology.org/amigo/term/GO:0010766
gap junction hemi-channel activity	Gene Ontology	GO:0055077	1	6	0.0263532	0.10683	GJA3	http://amigo.geneontology.org/amigo/term/GO:0055077
negative regulation of gastric acid secretion	Gene Ontology	GO:0060455	1	6	0.0263532	0.10683	OXTR	http://amigo.geneontology.org/amigo/term/GO:0060455
atrial cardiac muscle tissue morphogenesis	Gene Ontology	GO:0055009	1	6	0.0263532	0.10683	NOG	http://amigo.geneontology.org/amigo/term/GO:0055009
germ cell migration	Gene Ontology	GO:0008354	1	6	0.0263532	0.10683	KIT	http://amigo.geneontology.org/amigo/term/GO:0008354
regulation of viral process	Gene Ontology	GO:0050792	1	6	0.0263532	0.10683	CXCR4	http://amigo.geneontology.org/amigo/term/GO:0050792
calcineurin-mediated signaling	Gene Ontology	GO:0097720	1	6	0.0263532	0.10683	NR5A2	http://amigo.geneontology.org/amigo/term/GO:0097720
phosphatidylinositol-4,5-bisphosphate 3-kinase activity	Gene Ontology	GO:0046934	1	6	0.0263532	0.10683	PIK3R6	http://amigo.geneontology.org/amigo/term/GO:0046934
cell communication by electrical coupling	Gene Ontology	GO:0010644	1	6	0.0263532	0.10683	GJC2	http://amigo.geneontology.org/amigo/term/GO:0010644
cellular response to molecule of bacterial origin	Gene Ontology	GO:0071219	1	6	0.0263532	0.10683	FZD5	http://amigo.geneontology.org/amigo/term/GO:0071219
lactate transmembrane transporter activity	Gene Ontology	GO:0015129	1	6	0.0263532	0.10683	SLC5A8	http://amigo.geneontology.org/amigo/term/GO:0015129
positive regulation of follicle-stimulating hormone secretion	Gene Ontology	GO:0046881	1	6	0.0263532	0.10683	LEP	http://amigo.geneontology.org/amigo/term/GO:0046881
hepatocyte proliferation	Gene Ontology	GO:0072574	1	6	0.0263532	0.10683	IL6	http://amigo.geneontology.org/amigo/term/GO:0072574
neuron recognition	Gene Ontology	GO:0008038	1	6	0.0263532	0.10683	CXCR4	http://amigo.geneontology.org/amigo/term/GO:0008038
positive regulation of intracellular signal transduction	Gene Ontology	GO:1902533	1	6	0.0263532	0.10683	TEK	http://amigo.geneontology.org/amigo/term/GO:1902533
embryonic process involved in female pregnancy	Gene Ontology	GO:0060136	1	6	0.0263532	0.10683	TLE6	http://amigo.geneontology.org/amigo/term/GO:0060136
endocardial cushion formation	Gene Ontology	GO:0003272	1	6	0.0263532	0.10683	BMP7	http://amigo.geneontology.org/amigo/term/GO:0003272
BMP signaling pathway involved in heart development	Gene Ontology	GO:0061312	1	6	0.0263532	0.10683	NOG	http://amigo.geneontology.org/amigo/term/GO:0061312
pyrimidine-containing compound transmembrane transport	Gene Ontology	GO:0072531	1	6	0.0263532	0.10683	SLC28A3	http://amigo.geneontology.org/amigo/term/GO:0072531
negative regulation of double-strand break repair	Gene Ontology	GO:2000780	1	6	0.0263532	0.10683	OTUB2	http://amigo.geneontology.org/amigo/term/GO:2000780
lung vasculature development	Gene Ontology	GO:0060426	1	6	0.0263532	0.10683	LIF	http://amigo.geneontology.org/amigo/term/GO:0060426
gap junction-mediated intercellular transport	Gene Ontology	GO:1990349	1	6	0.0263532	0.10683	GJA3	http://amigo.geneontology.org/amigo/term/GO:1990349
beta-galactosidase activity	Gene Ontology	GO:0004565	1	6	0.0263532	0.10683	GBA3	http://amigo.geneontology.org/amigo/term/GO:0004565
regulation of branching involved in prostate gland morphogenesis	Gene Ontology	GO:0060687	1	6	0.0263532	0.10683	BMP7	http://amigo.geneontology.org/amigo/term/GO:0060687
D-glucose transmembrane transporter activity	Gene Ontology	GO:0055056	1	6	0.0263532	0.10683	SLC2A4	http://amigo.geneontology.org/amigo/term/GO:0055056
positive regulation of transforming growth factor beta1 production	Gene Ontology	GO:0032914	1	6	0.0263532	0.10683	SERPINB7	http://amigo.geneontology.org/amigo/term/GO:0032914
glycoside catabolic process	Gene Ontology	GO:0016139	1	6	0.0263532	0.10683	GBA3	http://amigo.geneontology.org/amigo/term/GO:0016139
astrocyte cell migration	Gene Ontology	GO:0043615	1	6	0.0263532	0.10683	CCL3	http://amigo.geneontology.org/amigo/term/GO:0043615
protection from natural killer cell mediated cytotoxicity	Gene Ontology	GO:0042270	1	6	0.0263532	0.10683	SERPINB9	http://amigo.geneontology.org/amigo/term/GO:0042270
regulation of removal of superoxide radicals	Gene Ontology	GO:2000121	1	6	0.0263532	0.10683	BMP7	http://amigo.geneontology.org/amigo/term/GO:2000121
regulation of metanephric nephron tubule epithelial cell differentiation	Gene Ontology	GO:0072307	1	6	0.0263532	0.10683	LIF	http://amigo.geneontology.org/amigo/term/GO:0072307
signaling	Gene Ontology	GO:0023052	1	6	0.0263532	0.10683	CCL3	http://amigo.geneontology.org/amigo/term/GO:0023052
T follicular helper cell differentiation	Gene Ontology	GO:0061470	1	6	0.0263532	0.10683	IL6	http://amigo.geneontology.org/amigo/term/GO:0061470
bone mineralization involved in bone maturation	Gene Ontology	GO:0035630	1	6	0.0263532	0.10683	LEP	http://amigo.geneontology.org/amigo/term/GO:0035630
positive regulation of natural killer cell chemotaxis	Gene Ontology	GO:2000503	1	6	0.0263532	0.10683	CCL3	http://amigo.geneontology.org/amigo/term/GO:2000503
germinal center B cell differentiation	Gene Ontology	GO:0002314	1	6	0.0263532	0.10683	IL6	http://amigo.geneontology.org/amigo/term/GO:0002314
regulation of circadian sleep/wake cycle, sleep	Gene Ontology	GO:0045187	1	6	0.0263532	0.10683	CSF2	http://amigo.geneontology.org/amigo/term/GO:0045187
neutrophil differentiation	Gene Ontology	GO:0030223	1	6	0.0263532	0.10683	CSF2	http://amigo.geneontology.org/amigo/term/GO:0030223
positive regulation of inositol trisphosphate biosynthetic process	Gene Ontology	GO:0032962	1	6	0.0263532	0.10683	P2RY1	http://amigo.geneontology.org/amigo/term/GO:0032962
negative regulation of meiotic nuclear division	Gene Ontology	GO:0045835	1	6	0.0263532	0.10683	LIF	http://amigo.geneontology.org/amigo/term/GO:0045835
response to peptidoglycan	Gene Ontology	GO:0032494	1	6	0.0263532	0.10683	IL6	http://amigo.geneontology.org/amigo/term/GO:0032494
response to corticosteroid	Gene Ontology	GO:0031960	1	6	0.0263532	0.10683	CNGA3	http://amigo.geneontology.org/amigo/term/GO:0031960
T-helper 17 cell lineage commitment	Gene Ontology	GO:0072540	1	6	0.0263532	0.10683	IL6	http://amigo.geneontology.org/amigo/term/GO:0072540
epithelial fluid transport	Gene Ontology	GO:0042045	1	6	0.0263532	0.10683	CSF2	http://amigo.geneontology.org/amigo/term/GO:0042045
actin cytoskeleton organization	Gene Ontology	GO:0030036	3	166	0.0270328	0.107454	ELMO1|GAS2L3|ARFGEF3	http://amigo.geneontology.org/amigo/term/GO:0030036
regulation of cell population proliferation	Gene Ontology	GO:0042127	3	169	0.0282754	0.107454	STAT4|NR5A2|KIT	http://amigo.geneontology.org/amigo/term/GO:0042127
cell chemotaxis	Gene Ontology	GO:0060326	2	67	0.028609	0.107454	KIT|CXCR4	http://amigo.geneontology.org/amigo/term/GO:0060326
protein autophosphorylation	Gene Ontology	GO:0046777	3	170	0.0286963	0.107454	WNK3|TEK|KIT	http://amigo.geneontology.org/amigo/term/GO:0046777
epithelial cell differentiation	Gene Ontology	GO:0030855	2	68	0.0293782	0.107454	BMP7|NR5A2	http://amigo.geneontology.org/amigo/term/GO:0030855
response to nutrient	Gene Ontology	GO:0007584	2	68	0.0293782	0.107454	TBXA2R|GIPR	http://amigo.geneontology.org/amigo/term/GO:0007584
extracellular exosome	Gene Ontology	GO:0070062	14	2085	0.0297487	0.107454	SERPINB9|SLC2A4|SLC9A1|VPS37D|PPL|SCNN1G|PIP|CES3|ITGAL|CXCR4|SLC5A8|GDF15|VWF|TBC1D10A	http://amigo.geneontology.org/amigo/term/GO:0070062
vesicle	Gene Ontology	GO:0031982	3	173	0.0299788	0.107454	BMP7|A3GALT2|MYO1A	http://amigo.geneontology.org/amigo/term/GO:0031982
nucleoside transmembrane transporter activity	Gene Ontology	GO:0005337	1	7	0.0300612	0.107454	SLC28A3	http://amigo.geneontology.org/amigo/term/GO:0005337
positive regulation of small GTPase mediated signal transduction	Gene Ontology	GO:0051057	1	7	0.0300612	0.107454	ADCYAP1R1	http://amigo.geneontology.org/amigo/term/GO:0051057
ventricular compact myocardium morphogenesis	Gene Ontology	GO:0003223	1	7	0.0300612	0.107454	NOG	http://amigo.geneontology.org/amigo/term/GO:0003223
positive regulation of hormone secretion	Gene Ontology	GO:0046887	1	7	0.0300612	0.107454	P2RY1	http://amigo.geneontology.org/amigo/term/GO:0046887
fusion of virus membrane with host plasma membrane	Gene Ontology	GO:0019064	1	7	0.0300612	0.107454	CXCR4	http://amigo.geneontology.org/amigo/term/GO:0019064
positive regulation of uterine smooth muscle contraction	Gene Ontology	GO:0070474	1	7	0.0300612	0.107454	OXTR	http://amigo.geneontology.org/amigo/term/GO:0070474
intracellular cGMP-activated cation channel activity	Gene Ontology	GO:0005223	1	7	0.0300612	0.107454	CNGA3	http://amigo.geneontology.org/amigo/term/GO:0005223
multicellular organismal response to stress	Gene Ontology	GO:0033555	1	7	0.0300612	0.107454	ADCYAP1R1	http://amigo.geneontology.org/amigo/term/GO:0033555
CCR5 chemokine receptor binding	Gene Ontology	GO:0031730	1	7	0.0300612	0.107454	CCL3	http://amigo.geneontology.org/amigo/term/GO:0031730
LIM domain binding	Gene Ontology	GO:0030274	1	7	0.0300612	0.107454	RPH3AL	http://amigo.geneontology.org/amigo/term/GO:0030274
mesenchymal cell differentiation	Gene Ontology	GO:0048762	1	7	0.0300612	0.107454	BMP7	http://amigo.geneontology.org/amigo/term/GO:0048762
embryonic axis specification	Gene Ontology	GO:0000578	1	7	0.0300612	0.107454	FZD5	http://amigo.geneontology.org/amigo/term/GO:0000578
myosin light chain binding	Gene Ontology	GO:0032027	1	7	0.0300612	0.107454	CXCR4	http://amigo.geneontology.org/amigo/term/GO:0032027
positive regulation of potassium ion import across plasma membrane	Gene Ontology	GO:1903288	1	7	0.0300612	0.107454	WNK3	http://amigo.geneontology.org/amigo/term/GO:1903288
fatty acid elongation, monounsaturated fatty acid	Gene Ontology	GO:0034625	1	7	0.0300612	0.107454	ELOVL7	http://amigo.geneontology.org/amigo/term/GO:0034625
serotonin metabolic process	Gene Ontology	GO:0042428	1	7	0.0300612	0.107454	GRIN2A	http://amigo.geneontology.org/amigo/term/GO:0042428
junctional membrane complex	Gene Ontology	GO:0030314	1	7	0.0300612	0.107454	JPH2	http://amigo.geneontology.org/amigo/term/GO:0030314
solute:proton antiporter activity	Gene Ontology	GO:0015299	1	7	0.0300612	0.107454	SLC9A1	http://amigo.geneontology.org/amigo/term/GO:0015299
fatty acid elongase activity	Gene Ontology	GO:0009922	1	7	0.0300612	0.107454	ELOVL7	http://amigo.geneontology.org/amigo/term/GO:0009922
anterior/posterior axis specification, embryo	Gene Ontology	GO:0008595	1	7	0.0300612	0.107454	FZD5	http://amigo.geneontology.org/amigo/term/GO:0008595
positive regulation of T-helper 2 cell cytokine production	Gene Ontology	GO:2000553	1	7	0.0300612	0.107454	IL6	http://amigo.geneontology.org/amigo/term/GO:2000553
endothelial tube morphogenesis	Gene Ontology	GO:0061154	1	7	0.0300612	0.107454	CXCR4	http://amigo.geneontology.org/amigo/term/GO:0061154
3-oxo-lignoceronyl-CoA synthase activity	Gene Ontology	GO:0102338	1	7	0.0300612	0.107454	ELOVL7	http://amigo.geneontology.org/amigo/term/GO:0102338
phospholipase activator activity	Gene Ontology	GO:0016004	1	7	0.0300612	0.107454	CCL3	http://amigo.geneontology.org/amigo/term/GO:0016004
pericardium morphogenesis	Gene Ontology	GO:0003344	1	7	0.0300612	0.107454	BMP7	http://amigo.geneontology.org/amigo/term/GO:0003344
regulation of cardiac muscle cell membrane potential	Gene Ontology	GO:0086036	1	7	0.0300612	0.107454	SLC9A1	http://amigo.geneontology.org/amigo/term/GO:0086036
ectopic germ cell programmed cell death	Gene Ontology	GO:0035234	1	7	0.0300612	0.107454	KIT	http://amigo.geneontology.org/amigo/term/GO:0035234
positive regulation of neurotrophin TRK receptor signaling pathway	Gene Ontology	GO:0051388	1	7	0.0300612	0.107454	NTF3	http://amigo.geneontology.org/amigo/term/GO:0051388
very-long-chain 3-ketoacyl-CoA synthase activity	Gene Ontology	GO:0102756	1	7	0.0300612	0.107454	ELOVL7	http://amigo.geneontology.org/amigo/term/GO:0102756
maternal process involved in parturition	Gene Ontology	GO:0060137	1	7	0.0300612	0.107454	OXTR	http://amigo.geneontology.org/amigo/term/GO:0060137
fatty acid elongation, saturated fatty acid	Gene Ontology	GO:0019367	1	7	0.0300612	0.107454	ELOVL7	http://amigo.geneontology.org/amigo/term/GO:0019367
vasopressin receptor activity	Gene Ontology	GO:0005000	1	7	0.0300612	0.107454	OXTR	http://amigo.geneontology.org/amigo/term/GO:0005000
nucleoside transmembrane transport	Gene Ontology	GO:1901642	1	7	0.0300612	0.107454	SLC28A3	http://amigo.geneontology.org/amigo/term/GO:1901642
male pronucleus	Gene Ontology	GO:0001940	1	7	0.0300612	0.107454	CCN1	http://amigo.geneontology.org/amigo/term/GO:0001940
3-oxo-arachidoyl-CoA synthase activity	Gene Ontology	GO:0102336	1	7	0.0300612	0.107454	ELOVL7	http://amigo.geneontology.org/amigo/term/GO:0102336
positive regulation of phospholipase activity	Gene Ontology	GO:0010518	1	7	0.0300612	0.107454	CCN1	http://amigo.geneontology.org/amigo/term/GO:0010518
lymphoid progenitor cell differentiation	Gene Ontology	GO:0002320	1	7	0.0300612	0.107454	KIT	http://amigo.geneontology.org/amigo/term/GO:0002320
protein phosphatase 2B binding	Gene Ontology	GO:0030346	1	7	0.0300612	0.107454	SLC9A1	http://amigo.geneontology.org/amigo/term/GO:0030346
fatty acid elongation, polyunsaturated fatty acid	Gene Ontology	GO:0034626	1	7	0.0300612	0.107454	ELOVL7	http://amigo.geneontology.org/amigo/term/GO:0034626
positive regulation of neuroinflammatory response	Gene Ontology	GO:0150078	1	7	0.0300612	0.107454	IL6	http://amigo.geneontology.org/amigo/term/GO:0150078
positive regulation of microglial cell migration	Gene Ontology	GO:1904141	1	7	0.0300612	0.107454	CCL3	http://amigo.geneontology.org/amigo/term/GO:1904141
interleukin-6 receptor binding	Gene Ontology	GO:0005138	1	7	0.0300612	0.107454	IL6	http://amigo.geneontology.org/amigo/term/GO:0005138
lung lobe morphogenesis	Gene Ontology	GO:0060463	1	7	0.0300612	0.107454	LIF	http://amigo.geneontology.org/amigo/term/GO:0060463
3-oxo-cerotoyl-CoA synthase activity	Gene Ontology	GO:0102337	1	7	0.0300612	0.107454	ELOVL7	http://amigo.geneontology.org/amigo/term/GO:0102337
microglial cell proliferation	Gene Ontology	GO:0061518	1	7	0.0300612	0.107454	IL34	http://amigo.geneontology.org/amigo/term/GO:0061518
calcium ion transmembrane import into cytosol	Gene Ontology	GO:0097553	1	7	0.0300612	0.107454	GRIN2A	http://amigo.geneontology.org/amigo/term/GO:0097553
C-X-C chemokine receptor activity	Gene Ontology	GO:0016494	1	7	0.0300612	0.107454	CXCR4	http://amigo.geneontology.org/amigo/term/GO:0016494
vascular endothelial growth factor production	Gene Ontology	GO:0010573	1	7	0.0300612	0.107454	IL6	http://amigo.geneontology.org/amigo/term/GO:0010573
neuron death	Gene Ontology	GO:0070997	1	7	0.0300612	0.107454	SLC9A1	http://amigo.geneontology.org/amigo/term/GO:0070997
response to stimulus	Gene Ontology	GO:0050896	2	69	0.0301556	0.107454	SCNN1G|MYO3B	http://amigo.geneontology.org/amigo/term/GO:0050896
nervous system development	Gene Ontology	GO:0007399	4	305	0.0308839	0.108953	NTF3|NOG|GFRA2|FOS	http://amigo.geneontology.org/amigo/term/GO:0007399
cadherin binding	Gene Ontology	GO:0045296	4	305	0.0308839	0.108953	PPP1R13L|PTPRH|TBC1D10A|PPL	http://amigo.geneontology.org/amigo/term/GO:0045296
positive regulation of GTPase activity	Gene Ontology	GO:0043547	4	307	0.0315143	0.108953	ARHGAP45|CCL11|CCL3L1|CCL3	http://amigo.geneontology.org/amigo/term/GO:0043547
axon	Gene Ontology	GO:0030424	4	310	0.032474	0.108953	NTF3|FZD5|SYT5|SCN1A	http://amigo.geneontology.org/amigo/term/GO:0030424
positive regulation of kinase activity	Gene Ontology	GO:0033674	2	72	0.0325362	0.108953	TEK|KIT	http://amigo.geneontology.org/amigo/term/GO:0033674
protein kinase binding	Gene Ontology	GO:0019901	5	461	0.0333645	0.108953	NR4A3|TEC|FZD5|CCN1|CKS2	http://amigo.geneontology.org/amigo/term/GO:0019901
multicellular organism development	Gene Ontology	GO:0007275	5	462	0.0336261	0.108953	JPH2|GALR2|LIF|TEK|KIT	http://amigo.geneontology.org/amigo/term/GO:0007275
regulation of cytokine production involved in inflammatory response	Gene Ontology	GO:1900015	1	8	0.0337552	0.108953	LEP	http://amigo.geneontology.org/amigo/term/GO:1900015
maintenance of cell polarity	Gene Ontology	GO:0030011	1	8	0.0337552	0.108953	SLC9A1	http://amigo.geneontology.org/amigo/term/GO:0030011
regulation of cardiac muscle contraction by calcium ion signaling	Gene Ontology	GO:0010882	1	8	0.0337552	0.108953	SLC9A1	http://amigo.geneontology.org/amigo/term/GO:0010882
release of sequestered calcium ion into cytosol by sarcoplasmic reticulum	Gene Ontology	GO:0014808	1	8	0.0337552	0.108953	CCL3	http://amigo.geneontology.org/amigo/term/GO:0014808
ADP-ribosylation factor binding	Gene Ontology	GO:0030306	1	8	0.0337552	0.108953	ADCYAP1R1	http://amigo.geneontology.org/amigo/term/GO:0030306
multicellular organismal water homeostasis	Gene Ontology	GO:0050891	1	8	0.0337552	0.108953	SCNN1G	http://amigo.geneontology.org/amigo/term/GO:0050891
response to gravity	Gene Ontology	GO:0009629	1	8	0.0337552	0.108953	FOS	http://amigo.geneontology.org/amigo/term/GO:0009629
neutrophil mediated immunity	Gene Ontology	GO:0002446	1	8	0.0337552	0.108953	IL6	http://amigo.geneontology.org/amigo/term/GO:0002446
positive regulation of extracellular matrix disassembly	Gene Ontology	GO:0090091	1	8	0.0337552	0.108953	IL6	http://amigo.geneontology.org/amigo/term/GO:0090091
ovulation from ovarian follicle	Gene Ontology	GO:0001542	1	8	0.0337552	0.108953	LEP	http://amigo.geneontology.org/amigo/term/GO:0001542
interleukin-8 production	Gene Ontology	GO:0032637	1	8	0.0337552	0.108953	LEP	http://amigo.geneontology.org/amigo/term/GO:0032637
positive regulation of sodium ion transmembrane transporter activity	Gene Ontology	GO:2000651	1	8	0.0337552	0.108953	WNK3	http://amigo.geneontology.org/amigo/term/GO:2000651
glycogen binding	Gene Ontology	GO:2001069	1	8	0.0337552	0.108953	STBD1	http://amigo.geneontology.org/amigo/term/GO:2001069
cardiac muscle hypertrophy	Gene Ontology	GO:0003300	1	8	0.0337552	0.108953	LEP	http://amigo.geneontology.org/amigo/term/GO:0003300
positive regulation of ion transmembrane transporter activity	Gene Ontology	GO:0032414	1	8	0.0337552	0.108953	WNK3	http://amigo.geneontology.org/amigo/term/GO:0032414
endothelial cell chemotaxis	Gene Ontology	GO:0035767	1	8	0.0337552	0.108953	NR4A1	http://amigo.geneontology.org/amigo/term/GO:0035767
store-operated calcium entry	Gene Ontology	GO:0002115	1	8	0.0337552	0.108953	CRACR2A	http://amigo.geneontology.org/amigo/term/GO:0002115
pharyngeal arch artery morphogenesis	Gene Ontology	GO:0061626	1	8	0.0337552	0.108953	NOG	http://amigo.geneontology.org/amigo/term/GO:0061626
NMDA glutamate receptor activity	Gene Ontology	GO:0004972	1	8	0.0337552	0.108953	GRIN2A	http://amigo.geneontology.org/amigo/term/GO:0004972
cellular response to antibiotic	Gene Ontology	GO:0071236	1	8	0.0337552	0.108953	SLC9A1	http://amigo.geneontology.org/amigo/term/GO:0071236
sterol esterase activity	Gene Ontology	GO:0004771	1	8	0.0337552	0.108953	CES3	http://amigo.geneontology.org/amigo/term/GO:0004771
potassium channel inhibitor activity	Gene Ontology	GO:0019870	1	8	0.0337552	0.108953	WNK3	http://amigo.geneontology.org/amigo/term/GO:0019870
negative regulation of mitotic nuclear division	Gene Ontology	GO:0045839	1	8	0.0337552	0.108953	BMP7	http://amigo.geneontology.org/amigo/term/GO:0045839
ion homeostasis	Gene Ontology	GO:0050801	1	8	0.0337552	0.108953	WNK3	http://amigo.geneontology.org/amigo/term/GO:0050801
cellular hyperosmotic response	Gene Ontology	GO:0071474	1	8	0.0337552	0.108953	RCSD1	http://amigo.geneontology.org/amigo/term/GO:0071474
interleukin-21-mediated signaling pathway	Gene Ontology	GO:0038114	1	8	0.0337552	0.108953	STAT4	http://amigo.geneontology.org/amigo/term/GO:0038114
positive regulation of inositol phosphate biosynthetic process	Gene Ontology	GO:0060732	1	8	0.0337552	0.108953	ADCYAP1R1	http://amigo.geneontology.org/amigo/term/GO:0060732
cellular response to insulin-like growth factor stimulus	Gene Ontology	GO:1990314	1	8	0.0337552	0.108953	CCN1	http://amigo.geneontology.org/amigo/term/GO:1990314
negative regulation of T cell apoptotic process	Gene Ontology	GO:0070233	1	8	0.0337552	0.108953	PIP	http://amigo.geneontology.org/amigo/term/GO:0070233
muscle organ morphogenesis	Gene Ontology	GO:0048644	1	8	0.0337552	0.108953	LIF	http://amigo.geneontology.org/amigo/term/GO:0048644
regulation of chemotaxis	Gene Ontology	GO:0050920	1	8	0.0337552	0.108953	CXCR4	http://amigo.geneontology.org/amigo/term/GO:0050920
chronic inflammatory response	Gene Ontology	GO:0002544	1	8	0.0337552	0.108953	CCL11	http://amigo.geneontology.org/amigo/term/GO:0002544
leptin-mediated signaling pathway	Gene Ontology	GO:0033210	1	8	0.0337552	0.108953	LEP	http://amigo.geneontology.org/amigo/term/GO:0033210
negative regulation of cytokine-mediated signaling pathway	Gene Ontology	GO:0001960	1	8	0.0337552	0.108953	IL36RN	http://amigo.geneontology.org/amigo/term/GO:0001960
regulation of steroid biosynthetic process	Gene Ontology	GO:0050810	1	8	0.0337552	0.108953	LEP	http://amigo.geneontology.org/amigo/term/GO:0050810
negative regulation of norepinephrine secretion	Gene Ontology	GO:0010700	1	8	0.0337552	0.108953	P2RY1	http://amigo.geneontology.org/amigo/term/GO:0010700
response to molecule of bacterial origin	Gene Ontology	GO:0002237	1	8	0.0337552	0.108953	CXCL8	http://amigo.geneontology.org/amigo/term/GO:0002237
positive regulation of ryanodine-sensitive calcium-release channel activity	Gene Ontology	GO:0060316	1	8	0.0337552	0.108953	JPH2	http://amigo.geneontology.org/amigo/term/GO:0060316
regulation of endothelial cell proliferation	Gene Ontology	GO:0001936	1	8	0.0337552	0.108953	LEP	http://amigo.geneontology.org/amigo/term/GO:0001936
glycosphingolipid biosynthetic process	Gene Ontology	GO:0006688	1	8	0.0337552	0.108953	A3GALT2	http://amigo.geneontology.org/amigo/term/GO:0006688
leukemia inhibitory factor signaling pathway	Gene Ontology	GO:0048861	1	8	0.0337552	0.108953	LIF	http://amigo.geneontology.org/amigo/term/GO:0048861
intracellular distribution of mitochondria	Gene Ontology	GO:0048312	1	8	0.0337552	0.108953	BHLHA15	http://amigo.geneontology.org/amigo/term/GO:0048312
positive regulation of microglial cell activation	Gene Ontology	GO:1903980	1	8	0.0337552	0.108953	CCL3	http://amigo.geneontology.org/amigo/term/GO:1903980
protein-containing complex	Gene Ontology	GO:0032991	6	623	0.0338321	0.109015	RASSF2|TLE6|KHDRBS3|HNF1A|CXCR4|LBH	http://amigo.geneontology.org/amigo/term/GO:0032991
heart development	Gene Ontology	GO:0007507	3	189	0.0373214	0.113086	HSPB7|TEK|OXTR	http://amigo.geneontology.org/amigo/term/GO:0007507
positive regulation of peroxisome proliferator activated receptor signaling pathway	Gene Ontology	GO:0035360	1	9	0.0374352	0.113086	LEP	http://amigo.geneontology.org/amigo/term/GO:0035360
response to vitamin E	Gene Ontology	GO:0033197	1	9	0.0374352	0.113086	LEP	http://amigo.geneontology.org/amigo/term/GO:0033197
somatic stem cell division	Gene Ontology	GO:0048103	1	9	0.0374352	0.113086	KIT	http://amigo.geneontology.org/amigo/term/GO:0048103
basic amino acid transmembrane transporter activity	Gene Ontology	GO:0015174	1	9	0.0374352	0.113086	SLC66A1L	http://amigo.geneontology.org/amigo/term/GO:0015174
response to glucagon	Gene Ontology	GO:0033762	1	9	0.0374352	0.113086	CCN1	http://amigo.geneontology.org/amigo/term/GO:0033762
cellular response to manganese ion	Gene Ontology	GO:0071287	1	9	0.0374352	0.113086	A3GALT2	http://amigo.geneontology.org/amigo/term/GO:0071287
branching involved in labyrinthine layer morphogenesis	Gene Ontology	GO:0060670	1	9	0.0374352	0.113086	FZD5	http://amigo.geneontology.org/amigo/term/GO:0060670
modulation of age-related behavioral decline	Gene Ontology	GO:0090647	1	9	0.0374352	0.113086	CCL11	http://amigo.geneontology.org/amigo/term/GO:0090647
neuronal action potential propagation	Gene Ontology	GO:0019227	1	9	0.0374352	0.113086	SCN1A	http://amigo.geneontology.org/amigo/term/GO:0019227
junctional sarcoplasmic reticulum membrane	Gene Ontology	GO:0014701	1	9	0.0374352	0.113086	JPH2	http://amigo.geneontology.org/amigo/term/GO:0014701
hemostasis	Gene Ontology	GO:0007599	1	9	0.0374352	0.113086	VWF	http://amigo.geneontology.org/amigo/term/GO:0007599
glial cell migration	Gene Ontology	GO:0008347	1	9	0.0374352	0.113086	P2RY1	http://amigo.geneontology.org/amigo/term/GO:0008347
female pronucleus	Gene Ontology	GO:0001939	1	9	0.0374352	0.113086	CCN1	http://amigo.geneontology.org/amigo/term/GO:0001939
regulation of calcium ion import	Gene Ontology	GO:0090279	1	9	0.0374352	0.113086	WNK3	http://amigo.geneontology.org/amigo/term/GO:0090279
excitatory chemical synaptic transmission	Gene Ontology	GO:0098976	1	9	0.0374352	0.113086	GRIN2A	http://amigo.geneontology.org/amigo/term/GO:0098976
G protein-coupled adenosine receptor signaling pathway	Gene Ontology	GO:0001973	1	9	0.0374352	0.113086	P2RY1	http://amigo.geneontology.org/amigo/term/GO:0001973
cellular response to granulocyte macrophage colony-stimulating factor stimulus	Gene Ontology	GO:0097011	1	9	0.0374352	0.113086	CSF2	http://amigo.geneontology.org/amigo/term/GO:0097011
interleukin-23-mediated signaling pathway	Gene Ontology	GO:0038155	1	9	0.0374352	0.113086	STAT4	http://amigo.geneontology.org/amigo/term/GO:0038155
positive regulation of sequestering of triglyceride	Gene Ontology	GO:0010890	1	9	0.0374352	0.113086	PLIN2	http://amigo.geneontology.org/amigo/term/GO:0010890
response to fluid shear stress	Gene Ontology	GO:0034405	1	9	0.0374352	0.113086	CSF2	http://amigo.geneontology.org/amigo/term/GO:0034405
sexual reproduction	Gene Ontology	GO:0019953	1	9	0.0374352	0.113086	LEP	http://amigo.geneontology.org/amigo/term/GO:0019953
cyclin-dependent protein serine/threonine kinase activator activity	Gene Ontology	GO:0061575	1	9	0.0374352	0.113086	CKS2	http://amigo.geneontology.org/amigo/term/GO:0061575
regulation of immune system process	Gene Ontology	GO:0002682	1	9	0.0374352	0.113086	PIP	http://amigo.geneontology.org/amigo/term/GO:0002682
peptidyl-tyrosine dephosphorylation involved in inactivation of protein kinase activity	Gene Ontology	GO:1990264	1	9	0.0374352	0.113086	PTPRH	http://amigo.geneontology.org/amigo/term/GO:1990264
intracellular cAMP-activated cation channel activity	Gene Ontology	GO:0005222	1	9	0.0374352	0.113086	CNGA3	http://amigo.geneontology.org/amigo/term/GO:0005222
cellular response to acidic pH	Gene Ontology	GO:0071468	1	9	0.0374352	0.113086	SLC9A1	http://amigo.geneontology.org/amigo/term/GO:0071468
response to cholesterol	Gene Ontology	GO:0070723	1	9	0.0374352	0.113086	CCL3	http://amigo.geneontology.org/amigo/term/GO:0070723
clathrin vesicle coat	Gene Ontology	GO:0030125	1	9	0.0374352	0.113086	CACNA1I	http://amigo.geneontology.org/amigo/term/GO:0030125
cellular response to mechanical stimulus	Gene Ontology	GO:0071260	2	79	0.0383651	0.115709	SLC9A1|TLR5	http://amigo.geneontology.org/amigo/term/GO:0071260
nucleus	Gene Ontology	GO:0005634	28	5208	0.0386987	0.116529	CCN1|CDKN1C|RASSF2|TLE6|KHDRBS3|JPH2|SFMBT2|PLIN2|OTUB2|STAT4|TEC|ZNF165|HNF1A|NR5A2|CXCR4|PIP|LBH|GDF15|HSPB7|FOS|NR4A3|NR4A1|SERPINB9|TENT5C|NACAD|NMNAT3|IER3|PPP1R13L	http://amigo.geneontology.org/amigo/term/GO:0005634
amyloid-beta binding	Gene Ontology	GO:0001540	2	80	0.0392281	0.117924	GRIN2A|FZD5	http://amigo.geneontology.org/amigo/term/GO:0001540
transcription corepressor activity	Gene Ontology	GO:0003714	3	194	0.0397877	0.117924	SFMBT2|PPP1R13L|TLE6	http://amigo.geneontology.org/amigo/term/GO:0003714
Golgi apparatus	Gene Ontology	GO:0005794	8	1002	0.0400194	0.117924	BEND5|A3GALT2|RASSF2|SERPINB9|TRAPPC3L|GIMAP8|RNF128|GDF15	http://amigo.geneontology.org/amigo/term/GO:0005794
cellular response to calcium ion	Gene Ontology	GO:0071277	2	81	0.0400984	0.117924	SYT5|FOS	http://amigo.geneontology.org/amigo/term/GO:0071277
tumor necrosis factor-activated receptor activity	Gene Ontology	GO:0005031	1	10	0.0411013	0.117924	TNFRSF11A	http://amigo.geneontology.org/amigo/term/GO:0005031
membranous septum morphogenesis	Gene Ontology	GO:0003149	1	10	0.0411013	0.117924	NOG	http://amigo.geneontology.org/amigo/term/GO:0003149
regulation of myeloid cell differentiation	Gene Ontology	GO:0045637	1	10	0.0411013	0.117924	CSF2	http://amigo.geneontology.org/amigo/term/GO:0045637
regulation of behavior	Gene Ontology	GO:0050795	1	10	0.0411013	0.117924	CCL3	http://amigo.geneontology.org/amigo/term/GO:0050795
positive regulation of T cell cytokine production	Gene Ontology	GO:0002726	1	10	0.0411013	0.117924	FZD5	http://amigo.geneontology.org/amigo/term/GO:0002726
negative regulation of appetite	Gene Ontology	GO:0032099	1	10	0.0411013	0.117924	LEP	http://amigo.geneontology.org/amigo/term/GO:0032099
ESCRT I complex	Gene Ontology	GO:0000813	1	10	0.0411013	0.117924	VPS37D	http://amigo.geneontology.org/amigo/term/GO:0000813
insulin-responsive compartment	Gene Ontology	GO:0032593	1	10	0.0411013	0.117924	SLC2A4	http://amigo.geneontology.org/amigo/term/GO:0032593
chloride channel inhibitor activity	Gene Ontology	GO:0019869	1	10	0.0411013	0.117924	WNK3	http://amigo.geneontology.org/amigo/term/GO:0019869
cell activation	Gene Ontology	GO:0001775	1	10	0.0411013	0.117924	CCL3	http://amigo.geneontology.org/amigo/term/GO:0001775
metalloexopeptidase activity	Gene Ontology	GO:0008235	1	10	0.0411013	0.117924	CXCR4	http://amigo.geneontology.org/amigo/term/GO:0008235
negative regulation of collagen biosynthetic process	Gene Ontology	GO:0032966	1	10	0.0411013	0.117924	IL6	http://amigo.geneontology.org/amigo/term/GO:0032966
phosphatidylinositol metabolic process	Gene Ontology	GO:0046488	1	10	0.0411013	0.117924	GALR2	http://amigo.geneontology.org/amigo/term/GO:0046488
structural constituent of myelin sheath	Gene Ontology	GO:0019911	1	10	0.0411013	0.117924	MALL	http://amigo.geneontology.org/amigo/term/GO:0019911
sodium channel activity	Gene Ontology	GO:0005272	1	10	0.0411013	0.117924	SCNN1G	http://amigo.geneontology.org/amigo/term/GO:0005272
protein K11-linked deubiquitination	Gene Ontology	GO:0035871	1	10	0.0411013	0.117924	OTUB2	http://amigo.geneontology.org/amigo/term/GO:0035871
negative regulation of astrocyte differentiation	Gene Ontology	GO:0048712	1	10	0.0411013	0.117924	NOG	http://amigo.geneontology.org/amigo/term/GO:0048712
IgG binding	Gene Ontology	GO:0019864	1	10	0.0411013	0.117924	PIP	http://amigo.geneontology.org/amigo/term/GO:0019864
regulation of T cell proliferation	Gene Ontology	GO:0042129	1	10	0.0411013	0.117924	TNFSF9	http://amigo.geneontology.org/amigo/term/GO:0042129
negative regulation of hormone secretion	Gene Ontology	GO:0046888	1	10	0.0411013	0.117924	LIF	http://amigo.geneontology.org/amigo/term/GO:0046888
response to dietary excess	Gene Ontology	GO:0002021	1	10	0.0411013	0.117924	LEP	http://amigo.geneontology.org/amigo/term/GO:0002021
peptide hormone receptor binding	Gene Ontology	GO:0051428	1	10	0.0411013	0.117924	LEP	http://amigo.geneontology.org/amigo/term/GO:0051428
phospholipid scramblase activity	Gene Ontology	GO:0017128	1	10	0.0411013	0.117924	ANO3	http://amigo.geneontology.org/amigo/term/GO:0017128
ligand-gated sodium channel activity	Gene Ontology	GO:0015280	1	10	0.0411013	0.117924	SCNN1G	http://amigo.geneontology.org/amigo/term/GO:0015280
RNA polymerase II cis-regulatory region sequence-specific DNA binding	Gene Ontology	GO:0000978	6	656	0.0416708	0.119376	STAT4|FOS|NR4A3|NR4A1|NR5A2|TEC	http://amigo.geneontology.org/amigo/term/GO:0000978
cholesterol homeostasis	Gene Ontology	GO:0042632	2	84	0.042753	0.121207	MALL|NR5A2	http://amigo.geneontology.org/amigo/term/GO:0042632
calmodulin binding	Gene Ontology	GO:0005516	3	200	0.042854	0.121207	MYO1A|CAMK1G|SLC9A1	http://amigo.geneontology.org/amigo/term/GO:0005516
DNA binding	Gene Ontology	GO:0003677	9	1209	0.0439711	0.121207	JPH2|BEND5|NR4A3|NR4A1|ZNF165|LEP|HNF1A|NR5A2|TEC	http://amigo.geneontology.org/amigo/term/GO:0003677
positive regulation of astrocyte differentiation	Gene Ontology	GO:0048711	1	11	0.0447535	0.121207	LIF	http://amigo.geneontology.org/amigo/term/GO:0048711
short-term memory	Gene Ontology	GO:0007614	1	11	0.0447535	0.121207	SLC2A4	http://amigo.geneontology.org/amigo/term/GO:0007614
NMDA selective glutamate receptor complex	Gene Ontology	GO:0017146	1	11	0.0447535	0.121207	GRIN2A	http://amigo.geneontology.org/amigo/term/GO:0017146
tongue development	Gene Ontology	GO:0043586	1	11	0.0447535	0.121207	KIT	http://amigo.geneontology.org/amigo/term/GO:0043586
T cell chemotaxis	Gene Ontology	GO:0010818	1	11	0.0447535	0.121207	CCL3	http://amigo.geneontology.org/amigo/term/GO:0010818
cellular response to cold	Gene Ontology	GO:0070417	1	11	0.0447535	0.121207	SLC9A1	http://amigo.geneontology.org/amigo/term/GO:0070417
regulation of neuroinflammatory response	Gene Ontology	GO:0150077	1	11	0.0447535	0.121207	IL6	http://amigo.geneontology.org/amigo/term/GO:0150077
negative regulation of multicellular organism growth	Gene Ontology	GO:0040015	1	11	0.0447535	0.121207	GDF15	http://amigo.geneontology.org/amigo/term/GO:0040015
potassium:proton antiporter activity	Gene Ontology	GO:0015386	1	11	0.0447535	0.121207	SLC9A1	http://amigo.geneontology.org/amigo/term/GO:0015386
protein localization to lysosome	Gene Ontology	GO:0061462	1	11	0.0447535	0.121207	RNF128	http://amigo.geneontology.org/amigo/term/GO:0061462
nucleotide biosynthetic process	Gene Ontology	GO:0009165	1	11	0.0447535	0.121207	NMNAT3	http://amigo.geneontology.org/amigo/term/GO:0009165
positive regulation of acute inflammatory response	Gene Ontology	GO:0002675	1	11	0.0447535	0.121207	IL6	http://amigo.geneontology.org/amigo/term/GO:0002675
branching involved in salivary gland morphogenesis	Gene Ontology	GO:0060445	1	11	0.0447535	0.121207	BMP7	http://amigo.geneontology.org/amigo/term/GO:0060445
homeostatic process	Gene Ontology	GO:0042592	1	11	0.0447535	0.121207	NR5A2	http://amigo.geneontology.org/amigo/term/GO:0042592
mesonephros development	Gene Ontology	GO:0001823	1	11	0.0447535	0.121207	BMP7	http://amigo.geneontology.org/amigo/term/GO:0001823
negative regulation of pathway-restricted SMAD protein phosphorylation	Gene Ontology	GO:0060394	1	11	0.0447535	0.121207	NOG	http://amigo.geneontology.org/amigo/term/GO:0060394
endothelial cell differentiation	Gene Ontology	GO:0045446	1	11	0.0447535	0.121207	CXCR4	http://amigo.geneontology.org/amigo/term/GO:0045446
regulation of response to DNA damage stimulus	Gene Ontology	GO:2001020	1	11	0.0447535	0.121207	IER3	http://amigo.geneontology.org/amigo/term/GO:2001020
cellular response to osmotic stress	Gene Ontology	GO:0071470	1	11	0.0447535	0.121207	SLC2A4	http://amigo.geneontology.org/amigo/term/GO:0071470
positive regulation of monocyte differentiation	Gene Ontology	GO:0045657	1	11	0.0447535	0.121207	IL34	http://amigo.geneontology.org/amigo/term/GO:0045657
regulation of cytokine secretion	Gene Ontology	GO:0050707	1	11	0.0447535	0.121207	TLR5	http://amigo.geneontology.org/amigo/term/GO:0050707
interleukin-35-mediated signaling pathway	Gene Ontology	GO:0070757	1	11	0.0447535	0.121207	STAT4	http://amigo.geneontology.org/amigo/term/GO:0070757
positive regulation of production of miRNAs involved in gene silencing by miRNA	Gene Ontology	GO:1903800	1	11	0.0447535	0.121207	IL6	http://amigo.geneontology.org/amigo/term/GO:1903800
regulation of osteoclast differentiation	Gene Ontology	GO:0045670	1	11	0.0447535	0.121207	RASSF2	http://amigo.geneontology.org/amigo/term/GO:0045670
neuromuscular process controlling posture	Gene Ontology	GO:0050884	1	11	0.0447535	0.121207	SCN1A	http://amigo.geneontology.org/amigo/term/GO:0050884
visual perception	Gene Ontology	GO:0007601	3	206	0.0460354	0.123102	CNGA3|MYO3B|GJA3	http://amigo.geneontology.org/amigo/term/GO:0007601
protein-containing complex binding	Gene Ontology	GO:0044877	4	349	0.0465057	0.123102	CDKN1C|ITGAL|FZD5|FOS	http://amigo.geneontology.org/amigo/term/GO:0044877
actin filament binding	Gene Ontology	GO:0051015	3	208	0.0471212	0.123102	RCSD1|MYO1A|GAS2L3	http://amigo.geneontology.org/amigo/term/GO:0051015
protein tyrosine kinase activity	Gene Ontology	GO:0004713	2	89	0.0473183	0.123102	TEK|KIT	http://amigo.geneontology.org/amigo/term/GO:0004713
negative regulation of gene expression	Gene Ontology	GO:0010629	3	210	0.0482196	0.123102	CCL3|SFMBT2|CXCL8	http://amigo.geneontology.org/amigo/term/GO:0010629
paranode region of axon	Gene Ontology	GO:0033270	1	12	0.0483919	0.123102	GJC2	http://amigo.geneontology.org/amigo/term/GO:0033270
guanyl-nucleotide exchange factor complex	Gene Ontology	GO:0032045	1	12	0.0483919	0.123102	ELMO1	http://amigo.geneontology.org/amigo/term/GO:0032045
endoderm formation	Gene Ontology	GO:0001706	1	12	0.0483919	0.123102	NOG	http://amigo.geneontology.org/amigo/term/GO:0001706
embryonic camera-type eye development	Gene Ontology	GO:0031076	1	12	0.0483919	0.123102	PPP1R13L	http://amigo.geneontology.org/amigo/term/GO:0031076
regulation of pH	Gene Ontology	GO:0006885	1	12	0.0483919	0.123102	SLC9A1	http://amigo.geneontology.org/amigo/term/GO:0006885
adult feeding behavior	Gene Ontology	GO:0008343	1	12	0.0483919	0.123102	LEP	http://amigo.geneontology.org/amigo/term/GO:0008343
calcium ion transport into cytosol	Gene Ontology	GO:0060402	1	12	0.0483919	0.123102	JPH2	http://amigo.geneontology.org/amigo/term/GO:0060402
neutrophil activation	Gene Ontology	GO:0042119	1	12	0.0483919	0.123102	CXCL8	http://amigo.geneontology.org/amigo/term/GO:0042119
cyclin-dependent protein serine/threonine kinase inhibitor activity	Gene Ontology	GO:0004861	1	12	0.0483919	0.123102	CDKN1C	http://amigo.geneontology.org/amigo/term/GO:0004861
negative regulation of protein autophosphorylation	Gene Ontology	GO:0031953	1	12	0.0483919	0.123102	GFRA2	http://amigo.geneontology.org/amigo/term/GO:0031953
NAD biosynthetic process	Gene Ontology	GO:0009435	1	12	0.0483919	0.123102	NMNAT3	http://amigo.geneontology.org/amigo/term/GO:0009435
negative regulation of peptidyl-tyrosine phosphorylation	Gene Ontology	GO:0050732	1	12	0.0483919	0.123102	NTF3	http://amigo.geneontology.org/amigo/term/GO:0050732
positive regulation of podosome assembly	Gene Ontology	GO:0071803	1	12	0.0483919	0.123102	CSF2	http://amigo.geneontology.org/amigo/term/GO:0071803
positive regulation of calcium ion transport into cytosol	Gene Ontology	GO:0010524	1	12	0.0483919	0.123102	ADCYAP1R1	http://amigo.geneontology.org/amigo/term/GO:0010524
G protein-coupled purinergic nucleotide receptor activity	Gene Ontology	GO:0045028	1	12	0.0483919	0.123102	P2RY1	http://amigo.geneontology.org/amigo/term/GO:0045028
catalytic complex	Gene Ontology	GO:1902494	1	12	0.0483919	0.123102	GBA3	http://amigo.geneontology.org/amigo/term/GO:1902494
positive regulation of ceramide biosynthetic process	Gene Ontology	GO:2000304	1	12	0.0483919	0.123102	CCN1	http://amigo.geneontology.org/amigo/term/GO:2000304
cellular response to electrical stimulus	Gene Ontology	GO:0071257	1	12	0.0483919	0.123102	SLC9A1	http://amigo.geneontology.org/amigo/term/GO:0071257
lipid glycosylation	Gene Ontology	GO:0030259	1	12	0.0483919	0.123102	A3GALT2	http://amigo.geneontology.org/amigo/term/GO:0030259
negative regulation of glucose import	Gene Ontology	GO:0046325	1	12	0.0483919	0.123102	LEP	http://amigo.geneontology.org/amigo/term/GO:0046325
positive regulation of leukocyte adhesion to vascular endothelial cell	Gene Ontology	GO:1904996	1	12	0.0483919	0.123102	IL6	http://amigo.geneontology.org/amigo/term/GO:1904996
negative regulation by host of viral transcription	Gene Ontology	GO:0043922	1	12	0.0483919	0.123102	CCL3	http://amigo.geneontology.org/amigo/term/GO:0043922
maternal behavior	Gene Ontology	GO:0042711	1	12	0.0483919	0.123102	OXTR	http://amigo.geneontology.org/amigo/term/GO:0042711
PERK-mediated unfolded protein response	Gene Ontology	GO:0036499	1	12	0.0483919	0.123102	CXCL8	http://amigo.geneontology.org/amigo/term/GO:0036499
sodium:proton antiporter activity	Gene Ontology	GO:0015385	1	12	0.0483919	0.123102	SLC9A1	http://amigo.geneontology.org/amigo/term/GO:0015385
calcium-activated potassium channel activity	Gene Ontology	GO:0015269	1	12	0.0483919	0.123102	KCNMB2	http://amigo.geneontology.org/amigo/term/GO:0015269
positive regulation of immunoglobulin secretion	Gene Ontology	GO:0051024	1	12	0.0483919	0.123102	IL6	http://amigo.geneontology.org/amigo/term/GO:0051024
positive regulation of osteoblast proliferation	Gene Ontology	GO:0033690	1	12	0.0483919	0.123102	CCN1	http://amigo.geneontology.org/amigo/term/GO:0033690
negative regulation of interleukin-17 production	Gene Ontology	GO:0032700	1	12	0.0483919	0.123102	IL36RN	http://amigo.geneontology.org/amigo/term/GO:0032700
regulation of vascular permeability	Gene Ontology	GO:0043114	1	12	0.0483919	0.123102	TEK	http://amigo.geneontology.org/amigo/term/GO:0043114
epithelial cell development	Gene Ontology	GO:0002064	1	12	0.0483919	0.123102	CXCR4	http://amigo.geneontology.org/amigo/term/GO:0002064
nerve growth factor signaling pathway	Gene Ontology	GO:0038180	1	12	0.0483919	0.123102	NTF3	http://amigo.geneontology.org/amigo/term/GO:0038180
cilium	Gene Ontology	GO:0005929	3	212	0.0493305	0.124675	GALR2|P2RY1|DNAH6	http://amigo.geneontology.org/amigo/term/GO:0005929
acrosomal vesicle	Gene Ontology	GO:0001669	2	93	0.0510928	0.124675	TBXA2R|KIT	http://amigo.geneontology.org/amigo/term/GO:0001669
exocytosis	Gene Ontology	GO:0006887	2	93	0.0510928	0.124675	RPH3AL|CCL3	http://amigo.geneontology.org/amigo/term/GO:0006887
macrophage activation	Gene Ontology	GO:0042116	1	13	0.0520165	0.124675	CSF2	http://amigo.geneontology.org/amigo/term/GO:0042116
glial cell projection	Gene Ontology	GO:0097386	1	13	0.0520165	0.124675	CNGA3	http://amigo.geneontology.org/amigo/term/GO:0097386
magnesium ion transport	Gene Ontology	GO:0015693	1	13	0.0520165	0.124675	NIPAL1	http://amigo.geneontology.org/amigo/term/GO:0015693
cardiac right ventricle morphogenesis	Gene Ontology	GO:0003215	1	13	0.0520165	0.124675	PPP1R13L	http://amigo.geneontology.org/amigo/term/GO:0003215
negative regulation of kinase activity	Gene Ontology	GO:0033673	1	13	0.0520165	0.124675	CDKN1C	http://amigo.geneontology.org/amigo/term/GO:0033673
regulation of presynaptic cytosolic calcium ion concentration	Gene Ontology	GO:0099509	1	13	0.0520165	0.124675	P2RY1	http://amigo.geneontology.org/amigo/term/GO:0099509
histone phosphorylation	Gene Ontology	GO:0016572	1	13	0.0520165	0.124675	CCN1	http://amigo.geneontology.org/amigo/term/GO:0016572
cardiac septum morphogenesis	Gene Ontology	GO:0060411	1	13	0.0520165	0.124675	BMP7	http://amigo.geneontology.org/amigo/term/GO:0060411
startle response	Gene Ontology	GO:0001964	1	13	0.0520165	0.124675	GRIN2A	http://amigo.geneontology.org/amigo/term/GO:0001964
dopamine metabolic process	Gene Ontology	GO:0042417	1	13	0.0520165	0.124675	GRIN2A	http://amigo.geneontology.org/amigo/term/GO:0042417
very long-chain fatty acid biosynthetic process	Gene Ontology	GO:0042761	1	13	0.0520165	0.124675	ELOVL7	http://amigo.geneontology.org/amigo/term/GO:0042761
epithelial cell proliferation	Gene Ontology	GO:0050673	1	13	0.0520165	0.124675	KIT	http://amigo.geneontology.org/amigo/term/GO:0050673
suckling behavior	Gene Ontology	GO:0001967	1	13	0.0520165	0.124675	OXTR	http://amigo.geneontology.org/amigo/term/GO:0001967
actin crosslink formation	Gene Ontology	GO:0051764	1	13	0.0520165	0.124675	GAS2L3	http://amigo.geneontology.org/amigo/term/GO:0051764
detection of calcium ion	Gene Ontology	GO:0005513	1	13	0.0520165	0.124675	KCNMB2	http://amigo.geneontology.org/amigo/term/GO:0005513
positive regulation of pseudopodium assembly	Gene Ontology	GO:0031274	1	13	0.0520165	0.124675	KIT	http://amigo.geneontology.org/amigo/term/GO:0031274
mammary gland epithelial cell differentiation	Gene Ontology	GO:0060644	1	13	0.0520165	0.124675	LBH	http://amigo.geneontology.org/amigo/term/GO:0060644
polysaccharide binding	Gene Ontology	GO:0030247	1	13	0.0520165	0.124675	STBD1	http://amigo.geneontology.org/amigo/term/GO:0030247
detection of mechanical stimulus	Gene Ontology	GO:0050982	1	13	0.0520165	0.124675	ANO3	http://amigo.geneontology.org/amigo/term/GO:0050982
interleukin-6 production	Gene Ontology	GO:0032635	1	13	0.0520165	0.124675	LEP	http://amigo.geneontology.org/amigo/term/GO:0032635
adenylate cyclase binding	Gene Ontology	GO:0008179	1	13	0.0520165	0.124675	ADCYAP1R1	http://amigo.geneontology.org/amigo/term/GO:0008179
regulation of osteoblast differentiation	Gene Ontology	GO:0045667	1	13	0.0520165	0.124675	RASSF2	http://amigo.geneontology.org/amigo/term/GO:0045667
branching involved in mammary gland duct morphogenesis	Gene Ontology	GO:0060444	1	13	0.0520165	0.124675	CCL11	http://amigo.geneontology.org/amigo/term/GO:0060444
cellular response to epinephrine stimulus	Gene Ontology	GO:0071872	1	13	0.0520165	0.124675	SLC9A1	http://amigo.geneontology.org/amigo/term/GO:0071872
positive regulation of leukocyte chemotaxis	Gene Ontology	GO:0002690	1	13	0.0520165	0.124675	IL6	http://amigo.geneontology.org/amigo/term/GO:0002690
dendritic cell differentiation	Gene Ontology	GO:0097028	1	13	0.0520165	0.124675	CSF2	http://amigo.geneontology.org/amigo/term/GO:0097028
atrial septum morphogenesis	Gene Ontology	GO:0060413	1	13	0.0520165	0.124675	CCN1	http://amigo.geneontology.org/amigo/term/GO:0060413
negative regulation of intracellular estrogen receptor signaling pathway	Gene Ontology	GO:0033147	1	13	0.0520165	0.124675	LBH	http://amigo.geneontology.org/amigo/term/GO:0033147
lung morphogenesis	Gene Ontology	GO:0060425	1	13	0.0520165	0.124675	NOG	http://amigo.geneontology.org/amigo/term/GO:0060425
detection of mechanical stimulus involved in sensory perception of sound	Gene Ontology	GO:0050910	1	13	0.0520165	0.124675	KIT	http://amigo.geneontology.org/amigo/term/GO:0050910
endosome transport via multivesicular body sorting pathway	Gene Ontology	GO:0032509	1	13	0.0520165	0.124675	VPS37D	http://amigo.geneontology.org/amigo/term/GO:0032509
atrioventricular valve morphogenesis	Gene Ontology	GO:0003181	1	13	0.0520165	0.124675	CCN1	http://amigo.geneontology.org/amigo/term/GO:0003181
response to magnesium ion	Gene Ontology	GO:0032026	1	13	0.0520165	0.124675	CNGA3	http://amigo.geneontology.org/amigo/term/GO:0032026
positive regulation of synaptic transmission, GABAergic	Gene Ontology	GO:0032230	1	13	0.0520165	0.124675	OXTR	http://amigo.geneontology.org/amigo/term/GO:0032230
transforming growth factor beta receptor signaling pathway	Gene Ontology	GO:0007179	2	96	0.0539923	0.128502	GDF15|FOS	http://amigo.geneontology.org/amigo/term/GO:0007179
regulation of immune response	Gene Ontology	GO:0050776	3	221	0.0544835	0.128502	TREML2|ITGAL|CD300E	http://amigo.geneontology.org/amigo/term/GO:0050776
G protein-coupled purinergic nucleotide receptor signaling pathway	Gene Ontology	GO:0035589	1	14	0.0556274	0.128502	P2RY1	http://amigo.geneontology.org/amigo/term/GO:0035589
regulation of gluconeogenesis	Gene Ontology	GO:0006111	1	14	0.0556274	0.128502	LEP	http://amigo.geneontology.org/amigo/term/GO:0006111
intestinal absorption	Gene Ontology	GO:0050892	1	14	0.0556274	0.128502	LEP	http://amigo.geneontology.org/amigo/term/GO:0050892
response to acidic pH	Gene Ontology	GO:0010447	1	14	0.0556274	0.128502	SLC9A1	http://amigo.geneontology.org/amigo/term/GO:0010447
sensory perception of taste	Gene Ontology	GO:0050909	1	14	0.0556274	0.128502	SCNN1G	http://amigo.geneontology.org/amigo/term/GO:0050909
sodium ion homeostasis	Gene Ontology	GO:0055078	1	14	0.0556274	0.128502	SCNN1G	http://amigo.geneontology.org/amigo/term/GO:0055078
positive regulation of blood coagulation	Gene Ontology	GO:0030194	1	14	0.0556274	0.128502	TBXA2R	http://amigo.geneontology.org/amigo/term/GO:0030194
macrophage chemotaxis	Gene Ontology	GO:0048246	1	14	0.0556274	0.128502	CCL3	http://amigo.geneontology.org/amigo/term/GO:0048246
trophoblast giant cell differentiation	Gene Ontology	GO:0060707	1	14	0.0556274	0.128502	LIF	http://amigo.geneontology.org/amigo/term/GO:0060707
negative regulation of protein tyrosine kinase activity	Gene Ontology	GO:0061099	1	14	0.0556274	0.128502	SH3BP5	http://amigo.geneontology.org/amigo/term/GO:0061099
hormone metabolic process	Gene Ontology	GO:0042445	1	14	0.0556274	0.128502	LEP	http://amigo.geneontology.org/amigo/term/GO:0042445
central nervous system neuron development	Gene Ontology	GO:0021954	1	14	0.0556274	0.128502	LEP	http://amigo.geneontology.org/amigo/term/GO:0021954
sodium ion export across plasma membrane	Gene Ontology	GO:0036376	1	14	0.0556274	0.128502	SLC9A1	http://amigo.geneontology.org/amigo/term/GO:0036376
response to growth factor	Gene Ontology	GO:0070848	1	14	0.0556274	0.128502	P2RY1	http://amigo.geneontology.org/amigo/term/GO:0070848
NAD biosynthesis via nicotinamide riboside salvage pathway	Gene Ontology	GO:0034356	1	14	0.0556274	0.128502	SLC5A8	http://amigo.geneontology.org/amigo/term/GO:0034356
regulation of bicellular tight junction assembly	Gene Ontology	GO:2000810	1	14	0.0556274	0.128502	FZD5	http://amigo.geneontology.org/amigo/term/GO:2000810
ATP binding	Gene Ontology	GO:0005524	10	1463	0.0556958	0.128503	TEK|DNAH6|CAMK1G|WNK3|MYO1A|KIT|RIMKLA|MYO3B|NMNAT3|P2RY1	http://amigo.geneontology.org/amigo/term/GO:0005524
cellular calcium ion homeostasis	Gene Ontology	GO:0006874	2	98	0.055957	0.128633	CCL11|CCL3	http://amigo.geneontology.org/amigo/term/GO:0006874
serine-type endopeptidase inhibitor activity	Gene Ontology	GO:0004867	2	98	0.055957	0.128633	SERPINB9|SERPINB7	http://amigo.geneontology.org/amigo/term/GO:0004867
ion transport	Gene Ontology	GO:0006811	2	100	0.0579466	0.129812	SLC5A8|SLC9A1	http://amigo.geneontology.org/amigo/term/GO:0006811
CXCR chemokine receptor binding	Gene Ontology	GO:0045236	1	15	0.0592247	0.129812	CXCL8	http://amigo.geneontology.org/amigo/term/GO:0045236
negative regulation of cell migration involved in sprouting angiogenesis	Gene Ontology	GO:0090051	1	15	0.0592247	0.129812	TBXA2R	http://amigo.geneontology.org/amigo/term/GO:0090051
negative regulation of programmed cell death	Gene Ontology	GO:0043069	1	15	0.0592247	0.129812	KIT	http://amigo.geneontology.org/amigo/term/GO:0043069
positive regulation of dendrite development	Gene Ontology	GO:1900006	1	15	0.0592247	0.129812	BMP7	http://amigo.geneontology.org/amigo/term/GO:1900006
dense core granule	Gene Ontology	GO:0031045	1	15	0.0592247	0.129812	SYT5	http://amigo.geneontology.org/amigo/term/GO:0031045
cellular response to thyroid hormone stimulus	Gene Ontology	GO:0097067	1	15	0.0592247	0.129812	KIT	http://amigo.geneontology.org/amigo/term/GO:0097067
negative regulation of stem cell differentiation	Gene Ontology	GO:2000737	1	15	0.0592247	0.129812	LBH	http://amigo.geneontology.org/amigo/term/GO:2000737
heart trabecula formation	Gene Ontology	GO:0060347	1	15	0.0592247	0.129812	TEK	http://amigo.geneontology.org/amigo/term/GO:0060347
platelet alpha granule	Gene Ontology	GO:0031091	1	15	0.0592247	0.129812	VWF	http://amigo.geneontology.org/amigo/term/GO:0031091
unsaturated fatty acid biosynthetic process	Gene Ontology	GO:0006636	1	15	0.0592247	0.129812	ELOVL7	http://amigo.geneontology.org/amigo/term/GO:0006636
negative regulation of cardiac muscle cell proliferation	Gene Ontology	GO:0060044	1	15	0.0592247	0.129812	NOG	http://amigo.geneontology.org/amigo/term/GO:0060044
positive regulation of glial cell proliferation	Gene Ontology	GO:0060252	1	15	0.0592247	0.129812	IL6	http://amigo.geneontology.org/amigo/term/GO:0060252
somite development	Gene Ontology	GO:0061053	1	15	0.0592247	0.129812	NOG	http://amigo.geneontology.org/amigo/term/GO:0061053
integral component of presynaptic active zone membrane	Gene Ontology	GO:0099059	1	15	0.0592247	0.129812	P2RY1	http://amigo.geneontology.org/amigo/term/GO:0099059
negative regulation of bone resorption	Gene Ontology	GO:0045779	1	15	0.0592247	0.129812	IL6	http://amigo.geneontology.org/amigo/term/GO:0045779
1-phosphatidylinositol-3-kinase regulator activity	Gene Ontology	GO:0046935	1	15	0.0592247	0.129812	PIK3R6	http://amigo.geneontology.org/amigo/term/GO:0046935
node of Ranvier	Gene Ontology	GO:0033268	1	15	0.0592247	0.129812	SCN1A	http://amigo.geneontology.org/amigo/term/GO:0033268
regulation of stress fiber assembly	Gene Ontology	GO:0051492	1	15	0.0592247	0.129812	SLC9A1	http://amigo.geneontology.org/amigo/term/GO:0051492
magnesium ion transmembrane transport	Gene Ontology	GO:1903830	1	15	0.0592247	0.129812	NIPAL1	http://amigo.geneontology.org/amigo/term/GO:1903830
nerve development	Gene Ontology	GO:0021675	1	15	0.0592247	0.129812	NTF3	http://amigo.geneontology.org/amigo/term/GO:0021675
energy reserve metabolic process	Gene Ontology	GO:0006112	1	15	0.0592247	0.129812	LEP	http://amigo.geneontology.org/amigo/term/GO:0006112
glucose transmembrane transporter activity	Gene Ontology	GO:0005355	1	15	0.0592247	0.129812	SLC2A4	http://amigo.geneontology.org/amigo/term/GO:0005355
positive regulation of cell adhesion mediated by integrin	Gene Ontology	GO:0033630	1	15	0.0592247	0.129812	LIF	http://amigo.geneontology.org/amigo/term/GO:0033630
hair cycle	Gene Ontology	GO:0042633	1	15	0.0592247	0.129812	PPP1R13L	http://amigo.geneontology.org/amigo/term/GO:0042633
cellular protein catabolic process	Gene Ontology	GO:0044257	1	15	0.0592247	0.129812	DENND3	http://amigo.geneontology.org/amigo/term/GO:0044257
TRAPP complex	Gene Ontology	GO:0030008	1	15	0.0592247	0.129812	TRAPPC3L	http://amigo.geneontology.org/amigo/term/GO:0030008
brain development	Gene Ontology	GO:0007420	3	231	0.0604988	0.131111	GRIN2A|GJC2|CXCR4	http://amigo.geneontology.org/amigo/term/GO:0007420
response to virus	Gene Ontology	GO:0009615	2	104	0.0619982	0.131111	CCL11|CXCR4	http://amigo.geneontology.org/amigo/term/GO:0009615
nucleoplasm	Gene Ontology	GO:0005654	20	3630	0.0624385	0.131111	PPP1R13L|HSPB7|RASSF2|CCN1|EFCAB6|FOS|NR4A3|NR4A1|KHDRBS3|SCNN1G|SH3BP5|SFMBT2|STAT4|NR5A2|CXCR4|SERPINB9|SCN1A|SLC9A1|UCHL3|TEC	http://amigo.geneontology.org/amigo/term/GO:0005654
wound healing, spreading of cells	Gene Ontology	GO:0044319	1	16	0.0628083	0.131111	CCN1	http://amigo.geneontology.org/amigo/term/GO:0044319
cellular response to nitric oxide	Gene Ontology	GO:0071732	1	16	0.0628083	0.131111	CCN1	http://amigo.geneontology.org/amigo/term/GO:0071732
homeostasis of number of cells	Gene Ontology	GO:0048872	1	16	0.0628083	0.131111	RASSF2	http://amigo.geneontology.org/amigo/term/GO:0048872
bone remodeling	Gene Ontology	GO:0046849	1	16	0.0628083	0.131111	RASSF2	http://amigo.geneontology.org/amigo/term/GO:0046849
long-chain fatty acid transport	Gene Ontology	GO:0015909	1	16	0.0628083	0.131111	PLIN2	http://amigo.geneontology.org/amigo/term/GO:0015909
positive regulation of calcineurin-NFAT signaling cascade	Gene Ontology	GO:0070886	1	16	0.0628083	0.131111	SLC9A1	http://amigo.geneontology.org/amigo/term/GO:0070886
calcium ion-regulated exocytosis of neurotransmitter	Gene Ontology	GO:0048791	1	16	0.0628083	0.131111	SYT5	http://amigo.geneontology.org/amigo/term/GO:0048791
definitive hemopoiesis	Gene Ontology	GO:0060216	1	16	0.0628083	0.131111	TEK	http://amigo.geneontology.org/amigo/term/GO:0060216
glycogen catabolic process	Gene Ontology	GO:0005980	1	16	0.0628083	0.131111	STBD1	http://amigo.geneontology.org/amigo/term/GO:0005980
regulation of ryanodine-sensitive calcium-release channel activity	Gene Ontology	GO:0060314	1	16	0.0628083	0.131111	JPH2	http://amigo.geneontology.org/amigo/term/GO:0060314
cardiac muscle cell action potential involved in contraction	Gene Ontology	GO:0086002	1	16	0.0628083	0.131111	SCN1A	http://amigo.geneontology.org/amigo/term/GO:0086002
phagophore assembly site membrane	Gene Ontology	GO:0034045	1	16	0.0628083	0.131111	STBD1	http://amigo.geneontology.org/amigo/term/GO:0034045
detection of temperature stimulus involved in sensory perception of pain	Gene Ontology	GO:0050965	1	16	0.0628083	0.131111	CXCR4	http://amigo.geneontology.org/amigo/term/GO:0050965
estrous cycle	Gene Ontology	GO:0044849	1	16	0.0628083	0.131111	OXTR	http://amigo.geneontology.org/amigo/term/GO:0044849
mammary gland alveolus development	Gene Ontology	GO:0060749	1	16	0.0628083	0.131111	TNFRSF11A	http://amigo.geneontology.org/amigo/term/GO:0060749
positive regulation of sodium ion transport	Gene Ontology	GO:0010765	1	16	0.0628083	0.131111	WNK3	http://amigo.geneontology.org/amigo/term/GO:0010765
embryonic digestive tract development	Gene Ontology	GO:0048566	1	16	0.0628083	0.131111	CXCL8	http://amigo.geneontology.org/amigo/term/GO:0048566
calcium-dependent protein kinase C activity	Gene Ontology	GO:0004698	1	16	0.0628083	0.131111	CCL3	http://amigo.geneontology.org/amigo/term/GO:0004698
membrane depolarization during action potential	Gene Ontology	GO:0086010	1	16	0.0628083	0.131111	SCN1A	http://amigo.geneontology.org/amigo/term/GO:0086010
protein targeting to vacuole	Gene Ontology	GO:0006623	1	16	0.0628083	0.131111	VPS37D	http://amigo.geneontology.org/amigo/term/GO:0006623
endothelial cell proliferation	Gene Ontology	GO:0001935	1	16	0.0628083	0.131111	TEK	http://amigo.geneontology.org/amigo/term/GO:0001935
response to vitamin D	Gene Ontology	GO:0033280	1	16	0.0628083	0.131111	BMP7	http://amigo.geneontology.org/amigo/term/GO:0033280
positive regulation of smooth muscle contraction	Gene Ontology	GO:0045987	1	16	0.0628083	0.131111	TBXA2R	http://amigo.geneontology.org/amigo/term/GO:0045987
NAD metabolic process	Gene Ontology	GO:0019674	1	16	0.0628083	0.131111	NMNAT3	http://amigo.geneontology.org/amigo/term/GO:0019674
glutamate receptor signaling pathway	Gene Ontology	GO:0007215	1	16	0.0628083	0.131111	GRIN2A	http://amigo.geneontology.org/amigo/term/GO:0007215
positive regulation of heterotypic cell-cell adhesion	Gene Ontology	GO:0034116	1	16	0.0628083	0.131111	BMP7	http://amigo.geneontology.org/amigo/term/GO:0034116
hyaluronan catabolic process	Gene Ontology	GO:0030214	1	16	0.0628083	0.131111	SLC9A1	http://amigo.geneontology.org/amigo/term/GO:0030214
regulation of signaling receptor activity	Gene Ontology	GO:0010469	1	16	0.0628083	0.131111	P2RY1	http://amigo.geneontology.org/amigo/term/GO:0010469
Wnt-activated receptor activity	Gene Ontology	GO:0042813	1	16	0.0628083	0.131111	FZD5	http://amigo.geneontology.org/amigo/term/GO:0042813
magnesium ion transmembrane transporter activity	Gene Ontology	GO:0015095	1	16	0.0628083	0.131111	NIPAL1	http://amigo.geneontology.org/amigo/term/GO:0015095
cGMP binding	Gene Ontology	GO:0030553	1	16	0.0628083	0.131111	CNGA3	http://amigo.geneontology.org/amigo/term/GO:0030553
neuron cellular homeostasis	Gene Ontology	GO:0070050	1	16	0.0628083	0.131111	IL6	http://amigo.geneontology.org/amigo/term/GO:0070050
negative regulation of bone mineralization	Gene Ontology	GO:0030502	1	16	0.0628083	0.131111	CCL3	http://amigo.geneontology.org/amigo/term/GO:0030502
muscle contraction	Gene Ontology	GO:0006936	2	105	0.0630259	0.131275	GALR2|OXTR	http://amigo.geneontology.org/amigo/term/GO:0006936
response to corticosterone	Gene Ontology	GO:0051412	1	17	0.0663784	0.133252	FOS	http://amigo.geneontology.org/amigo/term/GO:0051412
trans-Golgi network transport vesicle	Gene Ontology	GO:0030140	1	17	0.0663784	0.133252	SLC2A4	http://amigo.geneontology.org/amigo/term/GO:0030140
protein complex oligomerization	Gene Ontology	GO:0051259	1	17	0.0663784	0.133252	SLC9A1	http://amigo.geneontology.org/amigo/term/GO:0051259
dendritic cell chemotaxis	Gene Ontology	GO:0002407	1	17	0.0663784	0.133252	CXCR4	http://amigo.geneontology.org/amigo/term/GO:0002407
vesicle transport along microtubule	Gene Ontology	GO:0047496	1	17	0.0663784	0.133252	BICDL2	http://amigo.geneontology.org/amigo/term/GO:0047496
microvillus assembly	Gene Ontology	GO:0030033	1	17	0.0663784	0.133252	MYO1A	http://amigo.geneontology.org/amigo/term/GO:0030033
negative regulation of myotube differentiation	Gene Ontology	GO:0010832	1	17	0.0663784	0.133252	BHLHA15	http://amigo.geneontology.org/amigo/term/GO:0010832
megakaryocyte development	Gene Ontology	GO:0035855	1	17	0.0663784	0.133252	KIT	http://amigo.geneontology.org/amigo/term/GO:0035855
positive regulation of calcium-mediated signaling	Gene Ontology	GO:0050850	1	17	0.0663784	0.133252	CCL3	http://amigo.geneontology.org/amigo/term/GO:0050850
positive regulation of calcium ion import	Gene Ontology	GO:0090280	1	17	0.0663784	0.133252	CCL3	http://amigo.geneontology.org/amigo/term/GO:0090280
positive regulation of chemotaxis	Gene Ontology	GO:0050921	1	17	0.0663784	0.133252	CXCR4	http://amigo.geneontology.org/amigo/term/GO:0050921
cellular response to estrogen stimulus	Gene Ontology	GO:0071391	1	17	0.0663784	0.133252	SERPINB9	http://amigo.geneontology.org/amigo/term/GO:0071391
voltage-gated sodium channel complex	Gene Ontology	GO:0001518	1	17	0.0663784	0.133252	SCN1A	http://amigo.geneontology.org/amigo/term/GO:0001518
positive regulation of brown fat cell differentiation	Gene Ontology	GO:0090336	1	17	0.0663784	0.133252	BMP7	http://amigo.geneontology.org/amigo/term/GO:0090336
regulation of autophagy of mitochondrion	Gene Ontology	GO:1903146	1	17	0.0663784	0.133252	FZD5	http://amigo.geneontology.org/amigo/term/GO:1903146
determination of adult lifespan	Gene Ontology	GO:0008340	1	17	0.0663784	0.133252	LEP	http://amigo.geneontology.org/amigo/term/GO:0008340
cardiac muscle tissue development	Gene Ontology	GO:0048738	1	17	0.0663784	0.133252	BMP7	http://amigo.geneontology.org/amigo/term/GO:0048738
intracellular calcium activated chloride channel activity	Gene Ontology	GO:0005229	1	17	0.0663784	0.133252	ANO3	http://amigo.geneontology.org/amigo/term/GO:0005229
monocyte differentiation	Gene Ontology	GO:0030224	1	17	0.0663784	0.133252	CSF2	http://amigo.geneontology.org/amigo/term/GO:0030224
blood coagulation, intrinsic pathway	Gene Ontology	GO:0007597	1	17	0.0663784	0.133252	VWF	http://amigo.geneontology.org/amigo/term/GO:0007597
regulation of neuron migration	Gene Ontology	GO:2001222	1	17	0.0663784	0.133252	IGSF10	http://amigo.geneontology.org/amigo/term/GO:2001222
monocarboxylic acid transmembrane transporter activity	Gene Ontology	GO:0008028	1	17	0.0663784	0.133252	SLC5A8	http://amigo.geneontology.org/amigo/term/GO:0008028
lymph node development	Gene Ontology	GO:0048535	1	17	0.0663784	0.133252	TNFRSF11A	http://amigo.geneontology.org/amigo/term/GO:0048535
regulation of ARF protein signal transduction	Gene Ontology	GO:0032012	1	17	0.0663784	0.133252	ARFGEF3	http://amigo.geneontology.org/amigo/term/GO:0032012
transmembrane receptor protein tyrosine phosphatase activity	Gene Ontology	GO:0005001	1	17	0.0663784	0.133252	PTPRH	http://amigo.geneontology.org/amigo/term/GO:0005001
positive regulation of cartilage development	Gene Ontology	GO:0061036	1	17	0.0663784	0.133252	CCN1	http://amigo.geneontology.org/amigo/term/GO:0061036
thiol-dependent ubiquitin-specific protease activity	Gene Ontology	GO:0004843	2	109	0.0671939	0.134459	UCHL3|OTUB2	http://amigo.geneontology.org/amigo/term/GO:0004843
phospholipid binding	Gene Ontology	GO:0005543	2	109	0.0671939	0.134459	CACNA1I|NR5A2	http://amigo.geneontology.org/amigo/term/GO:0005543
regulation of phosphatidylinositol 3-kinase activity	Gene Ontology	GO:0043551	1	18	0.0699349	0.13732	PIK3R6	http://amigo.geneontology.org/amigo/term/GO:0043551
cellular sodium ion homeostasis	Gene Ontology	GO:0006883	1	18	0.0699349	0.13732	SLC9A1	http://amigo.geneontology.org/amigo/term/GO:0006883
pharyngeal system development	Gene Ontology	GO:0060037	1	18	0.0699349	0.13732	BMP7	http://amigo.geneontology.org/amigo/term/GO:0060037
hindbrain development	Gene Ontology	GO:0030902	1	18	0.0699349	0.13732	BMP7	http://amigo.geneontology.org/amigo/term/GO:0030902
positive regulation of interleukin-17 production	Gene Ontology	GO:0032740	1	18	0.0699349	0.13732	IL6	http://amigo.geneontology.org/amigo/term/GO:0032740
action potential	Gene Ontology	GO:0001508	1	18	0.0699349	0.13732	KCNMB2	http://amigo.geneontology.org/amigo/term/GO:0001508
ATP-dependent microtubule motor activity, minus-end-directed	Gene Ontology	GO:0008569	1	18	0.0699349	0.13732	DNAH6	http://amigo.geneontology.org/amigo/term/GO:0008569
myeloid cell differentiation	Gene Ontology	GO:0030099	1	18	0.0699349	0.13732	CSF2	http://amigo.geneontology.org/amigo/term/GO:0030099
cellular response to ATP	Gene Ontology	GO:0071318	1	18	0.0699349	0.13732	P2RY1	http://amigo.geneontology.org/amigo/term/GO:0071318
myeloid dendritic cell differentiation	Gene Ontology	GO:0043011	1	18	0.0699349	0.13732	CSF2	http://amigo.geneontology.org/amigo/term/GO:0043011
embryonic hemopoiesis	Gene Ontology	GO:0035162	1	18	0.0699349	0.13732	KIT	http://amigo.geneontology.org/amigo/term/GO:0035162
telencephalon development	Gene Ontology	GO:0021537	1	18	0.0699349	0.13732	OXTR	http://amigo.geneontology.org/amigo/term/GO:0021537
positive regulation of branching involved in ureteric bud morphogenesis	Gene Ontology	GO:0090190	1	18	0.0699349	0.13732	NOG	http://amigo.geneontology.org/amigo/term/GO:0090190
interleukin-6-mediated signaling pathway	Gene Ontology	GO:0070102	1	18	0.0699349	0.13732	IL6	http://amigo.geneontology.org/amigo/term/GO:0070102
positive regulation of macrophage derived foam cell differentiation	Gene Ontology	GO:0010744	1	18	0.0699349	0.13732	CSF2	http://amigo.geneontology.org/amigo/term/GO:0010744
endocardial cushion morphogenesis	Gene Ontology	GO:0003203	1	18	0.0699349	0.13732	NOG	http://amigo.geneontology.org/amigo/term/GO:0003203
response to fatty acid	Gene Ontology	GO:0070542	1	18	0.0699349	0.13732	GIPR	http://amigo.geneontology.org/amigo/term/GO:0070542
sequence-specific DNA binding	Gene Ontology	GO:0043565	4	405	0.0716785	0.139764	NR4A3|NR4A1|NR5A2|TEC	http://amigo.geneontology.org/amigo/term/GO:0043565
positive regulation of bone resorption	Gene Ontology	GO:0045780	1	19	0.073478	0.139764	TNFRSF11A	http://amigo.geneontology.org/amigo/term/GO:0045780
gap junction	Gene Ontology	GO:0005921	1	19	0.073478	0.139764	GJC2	http://amigo.geneontology.org/amigo/term/GO:0005921
ion channel activity	Gene Ontology	GO:0005216	1	19	0.073478	0.139764	SCNN1G	http://amigo.geneontology.org/amigo/term/GO:0005216
ARF guanyl-nucleotide exchange factor activity	Gene Ontology	GO:0005086	1	19	0.073478	0.139764	ARFGEF3	http://amigo.geneontology.org/amigo/term/GO:0005086
sodium ion import across plasma membrane	Gene Ontology	GO:0098719	1	19	0.073478	0.139764	SLC9A1	http://amigo.geneontology.org/amigo/term/GO:0098719
phosphatidylinositol-5-phosphate binding	Gene Ontology	GO:0010314	1	19	0.073478	0.139764	JPH2	http://amigo.geneontology.org/amigo/term/GO:0010314
cell-substrate adhesion	Gene Ontology	GO:0031589	1	19	0.073478	0.139764	VWF	http://amigo.geneontology.org/amigo/term/GO:0031589
insulin-like growth factor binding	Gene Ontology	GO:0005520	1	19	0.073478	0.139764	CCN1	http://amigo.geneontology.org/amigo/term/GO:0005520
positive regulation of T cell differentiation	Gene Ontology	GO:0045582	1	19	0.073478	0.139764	PIK3R6	http://amigo.geneontology.org/amigo/term/GO:0045582
cellular response to extracellular stimulus	Gene Ontology	GO:0031668	1	19	0.073478	0.139764	FOS	http://amigo.geneontology.org/amigo/term/GO:0031668
positive regulation of macrophage chemotaxis	Gene Ontology	GO:0010759	1	19	0.073478	0.139764	IL34	http://amigo.geneontology.org/amigo/term/GO:0010759
stereocilium tip	Gene Ontology	GO:0032426	1	19	0.073478	0.139764	MYO3B	http://amigo.geneontology.org/amigo/term/GO:0032426
leukocyte tethering or rolling	Gene Ontology	GO:0050901	1	19	0.073478	0.139764	LEP	http://amigo.geneontology.org/amigo/term/GO:0050901
positive regulation of chemokine production	Gene Ontology	GO:0032722	1	19	0.073478	0.139764	IL6	http://amigo.geneontology.org/amigo/term/GO:0032722
aspartic-type endopeptidase activity	Gene Ontology	GO:0004190	1	19	0.073478	0.139764	PIP	http://amigo.geneontology.org/amigo/term/GO:0004190
cytoskeletal anchor activity	Gene Ontology	GO:0008093	1	19	0.073478	0.139764	GAS2L3	http://amigo.geneontology.org/amigo/term/GO:0008093
cell volume homeostasis	Gene Ontology	GO:0006884	1	19	0.073478	0.139764	WNK3	http://amigo.geneontology.org/amigo/term/GO:0006884
intracellular transport	Gene Ontology	GO:0046907	1	19	0.073478	0.139764	STBD1	http://amigo.geneontology.org/amigo/term/GO:0046907
regulation of blood vessel diameter	Gene Ontology	GO:0097746	1	19	0.073478	0.139764	P2RY1	http://amigo.geneontology.org/amigo/term/GO:0097746
ubiquitin-dependent protein catabolic process via the multivesicular body sorting pathway	Gene Ontology	GO:0043162	1	19	0.073478	0.139764	VPS37D	http://amigo.geneontology.org/amigo/term/GO:0043162
positive regulation of peptidyl-serine phosphorylation of STAT protein	Gene Ontology	GO:0033141	1	19	0.073478	0.139764	LIF	http://amigo.geneontology.org/amigo/term/GO:0033141
phosphatidic acid binding	Gene Ontology	GO:0070300	1	19	0.073478	0.139764	JPH2	http://amigo.geneontology.org/amigo/term/GO:0070300
vesicle transport along actin filament	Gene Ontology	GO:0030050	1	19	0.073478	0.139764	MYO1A	http://amigo.geneontology.org/amigo/term/GO:0030050
long-chain fatty-acyl-CoA biosynthetic process	Gene Ontology	GO:0035338	1	19	0.073478	0.139764	ELOVL7	http://amigo.geneontology.org/amigo/term/GO:0035338
negative regulation of cell migration	Gene Ontology	GO:0030336	2	115	0.0736115	0.139877	NOG|IL24	http://amigo.geneontology.org/amigo/term/GO:0030336
extracellular matrix organization	Gene Ontology	GO:0030198	3	252	0.0740883	0.140641	VWF|ITGAL|CCN1	http://amigo.geneontology.org/amigo/term/GO:0030198
neuron projection development	Gene Ontology	GO:0031175	2	116	0.0746997	0.141659	IL6|GALR2	http://amigo.geneontology.org/amigo/term/GO:0031175
embryonic placenta development	Gene Ontology	GO:0001892	1	20	0.0770077	0.144581	CSF2	http://amigo.geneontology.org/amigo/term/GO:0001892
cellular response to platelet-derived growth factor stimulus	Gene Ontology	GO:0036120	1	20	0.0770077	0.144581	CCN1	http://amigo.geneontology.org/amigo/term/GO:0036120
viral budding via host ESCRT complex	Gene Ontology	GO:0039702	1	20	0.0770077	0.144581	VPS37D	http://amigo.geneontology.org/amigo/term/GO:0039702
signal transduction involved in regulation of gene expression	Gene Ontology	GO:0023019	1	20	0.0770077	0.144581	P2RY1	http://amigo.geneontology.org/amigo/term/GO:0023019
middle ear morphogenesis	Gene Ontology	GO:0042474	1	20	0.0770077	0.144581	NOG	http://amigo.geneontology.org/amigo/term/GO:0042474
positive regulation of transcription initiation from RNA polymerase II promoter	Gene Ontology	GO:0060261	1	20	0.0770077	0.144581	HNF1A	http://amigo.geneontology.org/amigo/term/GO:0060261
positive regulation of proteolysis	Gene Ontology	GO:0045862	1	20	0.0770077	0.144581	TBC1D10A	http://amigo.geneontology.org/amigo/term/GO:0045862
positive regulation of myoblast fusion	Gene Ontology	GO:1901741	1	20	0.0770077	0.144581	GDF15	http://amigo.geneontology.org/amigo/term/GO:1901741
negative regulation of adenylate cyclase activity	Gene Ontology	GO:0007194	1	20	0.0770077	0.144581	GALR2	http://amigo.geneontology.org/amigo/term/GO:0007194
dendrite	Gene Ontology	GO:0030425	4	420	0.0793999	0.14823	NTF3|CNGA3|FZD5|P2RY1	http://amigo.geneontology.org/amigo/term/GO:0030425
tumor necrosis factor-mediated signaling pathway	Gene Ontology	GO:0033209	2	121	0.080217	0.14823	TNFSF9|TNFRSF11A	http://amigo.geneontology.org/amigo/term/GO:0033209
cell migration involved in sprouting angiogenesis	Gene Ontology	GO:0002042	1	21	0.0805241	0.14823	NR4A1	http://amigo.geneontology.org/amigo/term/GO:0002042
voltage-gated sodium channel activity	Gene Ontology	GO:0005248	1	21	0.0805241	0.14823	SCN1A	http://amigo.geneontology.org/amigo/term/GO:0005248
intermediate filament cytoskeleton organization	Gene Ontology	GO:0045104	1	21	0.0805241	0.14823	PPL	http://amigo.geneontology.org/amigo/term/GO:0045104
beta-catenin destruction complex disassembly	Gene Ontology	GO:1904886	1	21	0.0805241	0.14823	FZD5	http://amigo.geneontology.org/amigo/term/GO:1904886
C-C chemokine receptor activity	Gene Ontology	GO:0016493	1	21	0.0805241	0.14823	CXCR4	http://amigo.geneontology.org/amigo/term/GO:0016493
melanocyte differentiation	Gene Ontology	GO:0030318	1	21	0.0805241	0.14823	KIT	http://amigo.geneontology.org/amigo/term/GO:0030318
regulation of innate immune response	Gene Ontology	GO:0045088	1	21	0.0805241	0.14823	TREML2	http://amigo.geneontology.org/amigo/term/GO:0045088
phosphatidylinositol 3-kinase complex	Gene Ontology	GO:0005942	1	21	0.0805241	0.14823	PIK3R6	http://amigo.geneontology.org/amigo/term/GO:0005942
regulation of nitric-oxide synthase activity	Gene Ontology	GO:0050999	1	21	0.0805241	0.14823	LEP	http://amigo.geneontology.org/amigo/term/GO:0050999
positive regulation of cytokine production involved in inflammatory response	Gene Ontology	GO:1900017	1	21	0.0805241	0.14823	IL6	http://amigo.geneontology.org/amigo/term/GO:1900017
cardiac muscle cell differentiation	Gene Ontology	GO:0055007	1	21	0.0805241	0.14823	SLC9A1	http://amigo.geneontology.org/amigo/term/GO:0055007
non-canonical Wnt signaling pathway	Gene Ontology	GO:0035567	1	21	0.0805241	0.14823	FZD5	http://amigo.geneontology.org/amigo/term/GO:0035567
transcription regulatory region sequence-specific DNA binding	Gene Ontology	GO:0000976	3	263	0.0817018	0.150252	HNF1A|NR5A2|FOS	http://amigo.geneontology.org/amigo/term/GO:0000976
potassium ion transmembrane transport	Gene Ontology	GO:0071805	2	123	0.0824586	0.151201	KCNMB2|SLC9A1	http://amigo.geneontology.org/amigo/term/GO:0071805
carbohydrate metabolic process	Gene Ontology	GO:0005975	2	123	0.0824586	0.151201	A3GALT2|SLC2A4	http://amigo.geneontology.org/amigo/term/GO:0005975
peptidyl-tyrosine phosphorylation	Gene Ontology	GO:0018108	2	124	0.0835866	0.151281	TEK|KIT	http://amigo.geneontology.org/amigo/term/GO:0018108
embryo development ending in birth or egg hatching	Gene Ontology	GO:0009792	1	22	0.0840271	0.151281	NR5A2	http://amigo.geneontology.org/amigo/term/GO:0009792
regulation of phosphatidylinositol 3-kinase signaling	Gene Ontology	GO:0014066	1	22	0.0840271	0.151281	IER3	http://amigo.geneontology.org/amigo/term/GO:0014066
macrophage differentiation	Gene Ontology	GO:0030225	1	22	0.0840271	0.151281	CSF2	http://amigo.geneontology.org/amigo/term/GO:0030225
C-C chemokine binding	Gene Ontology	GO:0019957	1	22	0.0840271	0.151281	CXCR4	http://amigo.geneontology.org/amigo/term/GO:0019957
calmodulin-dependent protein kinase activity	Gene Ontology	GO:0004683	1	22	0.0840271	0.151281	CAMK1G	http://amigo.geneontology.org/amigo/term/GO:0004683
regulation of DNA replication	Gene Ontology	GO:0006275	1	22	0.0840271	0.151281	CCN1	http://amigo.geneontology.org/amigo/term/GO:0006275
branching morphogenesis of an epithelial tube	Gene Ontology	GO:0048754	1	22	0.0840271	0.151281	BMP7	http://amigo.geneontology.org/amigo/term/GO:0048754
response to immobilization stress	Gene Ontology	GO:0035902	1	22	0.0840271	0.151281	FOS	http://amigo.geneontology.org/amigo/term/GO:0035902
9+0 non-motile cilium	Gene Ontology	GO:0097731	1	22	0.0840271	0.151281	GALR2	http://amigo.geneontology.org/amigo/term/GO:0097731
calcium ion homeostasis	Gene Ontology	GO:0055074	1	22	0.0840271	0.151281	JPH2	http://amigo.geneontology.org/amigo/term/GO:0055074
response to light stimulus	Gene Ontology	GO:0009416	1	22	0.0840271	0.151281	FOS	http://amigo.geneontology.org/amigo/term/GO:0009416
aorta development	Gene Ontology	GO:0035904	1	22	0.0840271	0.151281	LEP	http://amigo.geneontology.org/amigo/term/GO:0035904
endomembrane system	Gene Ontology	GO:0012505	2	125	0.0847193	0.152382	SLC2A4|TMCC3	http://amigo.geneontology.org/amigo/term/GO:0012505
Z disc	Gene Ontology	GO:0030018	2	127	0.0869988	0.154901	JPH2|SCN1A	http://amigo.geneontology.org/amigo/term/GO:0030018
regulation of focal adhesion assembly	Gene Ontology	GO:0051893	1	23	0.0875169	0.154901	SLC9A1	http://amigo.geneontology.org/amigo/term/GO:0051893
mitochondrial calcium ion transmembrane transport	Gene Ontology	GO:0006851	1	23	0.0875169	0.154901	BHLHA15	http://amigo.geneontology.org/amigo/term/GO:0006851
Rac protein signal transduction	Gene Ontology	GO:0016601	1	23	0.0875169	0.154901	ELMO1	http://amigo.geneontology.org/amigo/term/GO:0016601
R-SMAD binding	Gene Ontology	GO:0070412	1	23	0.0875169	0.154901	FOS	http://amigo.geneontology.org/amigo/term/GO:0070412
RNA polymerase II core promoter sequence-specific DNA binding	Gene Ontology	GO:0000979	1	23	0.0875169	0.154901	FOS	http://amigo.geneontology.org/amigo/term/GO:0000979
DNA methylation	Gene Ontology	GO:0006306	1	23	0.0875169	0.154901	FOS	http://amigo.geneontology.org/amigo/term/GO:0006306
leukocyte chemotaxis	Gene Ontology	GO:0030595	1	23	0.0875169	0.154901	CXCL8	http://amigo.geneontology.org/amigo/term/GO:0030595
[truncated: 530 more rows]

## Sheet: Epidermis_up_enichment
#Term	Database	ID	Input number	Background number	P-Value	Corrected P-Value	Input	Hyperlink
[truncated: 441 more rows]

[truncated: 1 more sheets: Epidermis_down_enichment]
